# Supplementary material for: Construction and immunohistochemical validation of a necroptosis-related prognostic signature in bladder cancer and its association with tumor immune infiltration
Source: Front Genet. 2025 Aug 14;16:1527907. doi: 10.3389/fgene.2025.1527907 (PMC12391097; doi:10.3389/fgene.2025.1527907)
Supplement: Supplementary file 5 [file DataSheet1.zip]

Archive with 3 entries (3 files):
- f5d9e250-3eda-11ec-b0bb-0242ac130002_Deg_Genes.csv
- f5d9e250-3eda-11ec-b0bb-0242ac130002_Deg_result.csv
- IHCzuotu.xlsx
