# Supplementary material for: Construction and immunohistochemical validation of a necroptosis-related prognostic signature in bladder cancer and its association with tumor immune infiltration
Source: Front Genet. 2025 Aug 14;16:1527907. doi: 10.3389/fgene.2025.1527907 (PMC12391097; doi:10.3389/fgene.2025.1527907)
Supplement: Supplementary file 5 [file DataSheet1.zip › f5d9e250-3eda-11ec-b0bb-0242ac130002_Deg_Genes.csv]

up.genes
UBE2C	Up
TK1	Up
ASF1B	Up
CDC20	Up
CDK1	Up
BIRC5	Up
TPX2	Up
AURKB	Up
KIF2C	Up
HMGB3	Up
PCLAF	Up
CDT1	Up
MYBL2	Up
CDCA8	Up
SKA3	Up
ZWINT	Up
UBE2T	Up
TROAP	Up
CCNB2	Up
TOP2A	Up
CCNB1	Up
RCC2	Up
HJURP	Up
CKS2	Up
KIF20A	Up
KIFC1	Up
CENPM	Up
RPN1	Up
AURKA	Up
RAD51	Up
CDC45	Up
NEK2	Up
CEP55	Up
MIF	Up
NUSAP1	Up
CALR	Up
MKI67	Up
KIF18B	Up
GINS1	Up
CDC6	Up
UHRF1	Up
KIF4A	Up
C12orf45	Up
SPC24	Up
RRM2	Up
SKA1	Up
PSMG3	Up
NCAPH	Up
SNRPB	Up
PKMYT1	Up
GINS2	Up
GTSE1	Up
TTK	Up
CDCA5	Up
TXNDC12	Up
PPP1CA	Up
IQGAP3	Up
PAFAH1B3	Up
PTTG1	Up
CENPA	Up
MELK	Up
DLGAP5	Up
LMNB1	Up
EBP	Up
SLC52A2	Up
PPP1R14B	Up
CENPF	Up
SPC25	Up
CDC25C	Up
KIF11	Up
NUF2	Up
NCAPG	Up
POC1A	Up
BUB1B	Up
BUB1	Up
MRPL14	Up
SNRPG	Up
ZNF593	Up
FKBPL	Up
PSMB2	Up
PRR11	Up
LSM4	Up
POP7	Up
DTL	Up
MRPL17	Up
SPAG5	Up
RNASEH2A	Up
BLM	Up
NDC80	Up
FAM83H	Up
PSMA5	Up
ATP6V1F	Up
AP1S1	Up
PBK	Up
ZDHHC12	Up
CCNA2	Up
RAD54L	Up
HMMR	Up
TACC3	Up
RECQL4	Up
NUDT1	Up
FAM110A	Up
EXO1	Up
ECE2	Up
MRPL47	Up
SLC35A2	Up
UQCC3	Up
CDC25A	Up
FOXM1	Up
KPNA2	Up
SGO1	Up
CENPU	Up
SLC25A39	Up
PLK1	Up
FEN1	Up
CFL1	Up
SAPCD2	Up
PDIA4	Up
ADRM1	Up
TMEM132A	Up
HMGA1	Up
EFNA4	Up
SEC61A1	Up
MTFR2	Up
LYPLA2	Up
COA6	Up
VAMP8	Up
PCNA	Up
CKAP2L	Up
RCC1	Up
FANCI	Up
DEPDC1B	Up
ORC6	Up
OIP5	Up
DPP3	Up
ZC3H11A	Up
RFC2	Up
UBALD2	Up
HGH1	Up
CCDC167	Up
TRIP13	Up
STMN1	Up
MRTO4	Up
PRC1	Up
HM13	Up
CDCA2	Up
COPZ1	Up
PLK4	Up
EIF2AK1	Up
SNRPC	Up
RABIF	Up
CHCHD1	Up
GNG5	Up
CDCA4	Up
EIF6	Up
AUNIP	Up
KIF23	Up
FAAP24	Up
SMUG1	Up
RMI2	Up
EZH2	Up
CPSF3	Up
MIS18A	Up
ORC1	Up
SCAMP3	Up
CBX3	Up
MCM2	Up
HDGF	Up
TOMM40	Up
SHCBP1	Up
OCIAD2	Up
STYXL1	Up
ABRACL	Up
CCNF	Up
XRCC2	Up
RUVBL2	Up
MCM10	Up
TMEM258	Up
SEM1	Up
NOP10	Up
PDIA3	Up
KIF22	Up
CCDC137	Up
SLC39A11	Up
MAGOH	Up
MND1	Up
APEX2	Up
GSS	Up
DGUOK	Up
SYNGR2	Up
SNRPD1	Up
P4HB	Up
PSMB3	Up
TRIAP1	Up
LSR	Up
DTYMK	Up
ASPM	Up
KDELR1	Up
POLR2G	Up
TMEM60	Up
GEMIN7	Up
NME1	Up
PARPBP	Up
MAD2L1	Up
FLAD1	Up
APOO	Up
POLQ	Up
CBX8	Up
MANF	Up
RHNO1	Up
ITPA	Up
LAMTOR2	Up
MOGS	Up
ANLN	Up
MGME1	Up
CHAF1A	Up
UBAC2	Up
ALG3	Up
UNG	Up
LIG1	Up
CISD2	Up
CDKN3	Up
FBXW9	Up
ATP6V0B	Up
SNRPF	Up
ALDH18A1	Up
KNL1	Up
CYB561	Up
KIF15	Up
PIGT	Up
DEPDC1	Up
MRPS15	Up
MPLKIP	Up
FARSA	Up
ROMO1	Up
ST14	Up
ARHGAP11A	Up
PPP4C	Up
MRPS34	Up
CDCA3	Up
CKS1B	Up
PPIH	Up
ESPL1	Up
SUMO2	Up
TOR3A	Up
FANCA	Up
TIMM23	Up
SPINT1	Up
MCM4	Up
MEN1	Up
GEMIN6	Up
TMEM102	Up
FANCD2	Up
MCTS1	Up
DHCR7	Up
CENPK	Up
ILF2	Up
TYMS	Up
TLCD1	Up
UBE2S	Up
NACC1	Up
NDC1	Up
NSDHL	Up
ZDHHC16	Up
TPM3	Up
CKAP2	Up
STIL	Up
CENPE	Up
CHEK1	Up
LMNB2	Up
PTRH2	Up
DDOST	Up
CCDC43	Up
ZWILCH	Up
LRRC45	Up
RAD51AP1	Up
BRI3BP	Up
MYL12B	Up
MREG	Up
NUDT5	Up
NCLN	Up
ALYREF	Up
TIMELESS	Up
DSN1	Up
S100A11	Up
TMED3	Up
TRAIP	Up
EXOSC4	Up
MRPL58	Up
SNRPE	Up
GGCT	Up
MAPK13	Up
TUBB	Up
BCAP31	Up
CENPH	Up
ERCC5	Up
RPN2	Up
CENPW	Up
EDEM2	Up
PGAM5	Up
SPDYE3	Up
FAM111B	Up
KIF14	Up
BAX	Up
EME1	Up
PSMB5	Up
BANF1	Up
DDIAS	Up
HSD17B10	Up
BCL2L12	Up
COPG1	Up
RANGAP1	Up
ERH	Up
ERCC6L	Up
ABT1	Up
PSMA4	Up
KDF1	Up
AGRN	Up
PKP3	Up
SNRPD2	Up
RNF181	Up
TIMM10	Up
NR2C2AP	Up
TDP1	Up
NAXE	Up
PAQR4	Up
KIF18A	Up
RALY	Up
POLE2	Up
MRM2	Up
SHMT2	Up
ECT2	Up
TRMT112	Up
EIF5A	Up
TTYH3	Up
MRPL15	Up
PFDN2	Up
SAC3D1	Up
LPAR2	Up
SFN	Up
BRIP1	Up
POLR2J	Up
RPA3	Up
APH1A	Up
HELLS	Up
POLD1	Up
C1orf53	Up
SLC39A4	Up
CHAF1B	Up
JTB	Up
TMEM208	Up
TMEM223	Up
DOLPP1	Up
E2F1	Up
TBC1D7	Up
AP1M2	Up
ARMC6	Up
PTRHD1	Up
TMUB1	Up
ATAD3A	Up
OSTC	Up
SNRPB2	Up
TRIM11	Up
CCNE1	Up
NUP37	Up
CLN6	Up
POMP	Up
MARCKSL1	Up
AKR1A1	Up
BRMS1	Up
KRT18	Up
PRR19	Up
PPIL1	Up
RBM8A	Up
RASSF7	Up
SF3B4	Up
AP2S1	Up
COASY	Up
PFDN4	Up
MYDGF	Up
BOP1	Up
WDHD1	Up
MRGBP	Up
TONSL	Up
PSMA7	Up
SLC50A1	Up
CSE1L	Up
UMPS	Up
HAUS8	Up
TUBA1C	Up
MRPS23	Up
PRKCZ	Up
METTL1	Up
GALE	Up
ARHGAP39	Up
TRAF2	Up
TMEM69	Up
SQLE	Up
MRPL27	Up
YARS2	Up
CENPX	Up
MAD1L1	Up
SRPRB	Up
WDR4	Up
MTHFD1L	Up
SLC39A7	Up
GEN1	Up
RGS19	Up
NXT1	Up
TUBG1	Up
AURKAIP1	Up
SKP2	Up
CIT	Up
OTX1	Up
GGH	Up
JUP	Up
ANKEF1	Up
CSK	Up
CTNNBIP1	Up
ZMYND19	Up
SLC35B2	Up
COA4	Up
PDXK	Up
CCT3	Up
DBF4	Up
LMAN2	Up
ATP6AP1	Up
SGO2	Up
RITA1	Up
RPUSD1	Up
COX6B1	Up
BAIAP2L1	Up
ISG15	Up
ESM1	Up
NFKBIE	Up
SAMD1	Up
DDX39A	Up
FTSJ1	Up
RAC3	Up
BLOC1S2	Up
ERAL1	Up
ETV4	Up
GNL2	Up
ESRP1	Up
ALG8	Up
MRPL19	Up
TIMM8A	Up
VDAC1	Up
YDJC	Up
CCDC34	Up
PIGU	Up
TMSB10	Up
BYSL	Up
WDR62	Up
EPCAM	Up
C19orf53	Up
ALG6	Up
KCTD5	Up
IER3IP1	Up
CENPI	Up
HENMT1	Up
PFDN6	Up
APOC1	Up
MRPL37	Up
VMA21	Up
KNSTRN	Up
PLCB3	Up
TCF3	Up
BRCA2	Up
MARVELD3	Up
RACGAP1	Up
CENPN	Up
SLC12A8	Up
BRCA1	Up
RPS6KA1	Up
ELP4	Up
MRPL48	Up
PCK2	Up
TRUB2	Up
TRAF4	Up
SEC61B	Up
LASP1	Up
SOX4	Up
PYM1	Up
WDR18	Up
CAPZA1	Up
MRPS26	Up
SH3BGRL3	Up
SERINC2	Up
DIAPH3	Up
OST4	Up
ZNHIT2	Up
HPRT1	Up
MZT1	Up
LAD1	Up
IFNGR2	Up
TAGLN2	Up
CDK5	Up
BLOC1S3	Up
CBX4	Up
ULBP2	Up
RFC5	Up
CDCP1	Up
ACTG1	Up
GLA	Up
NOC4L	Up
TUFM	Up
SMARCB1	Up
TPI1	Up
NPM3	Up
NDUFS6	Up
SMYD2	Up
COX5A	Up
C4orf48	Up
LRRC59	Up
TMED2	Up
PRDX4	Up
RPL26L1	Up
PRRG2	Up
DARS2	Up
GID8	Up
LIN9	Up
STAP2	Up
OXLD1	Up
ARPC5L	Up
MRPL57	Up
MRPS12	Up
MAD2L1BP	Up
NDUFA2	Up
CPTP	Up
E2F2	Up
RRP1	Up
MCM5	Up
APMAP	Up
LSM2	Up
SS18L2	Up
WWC1	Up
AGMAT	Up
HSBP1	Up
THOC3	Up
MFSD5	Up
CASP6	Up
COA7	Up
CHMP4C	Up
SFXN1	Up
PAICS	Up
NUP93	Up
RIBC2	Up
RFC4	Up
TOMM34	Up
PDZD11	Up
TFG	Up
PAK4	Up
CENPL	Up
SLC16A13	Up
WDR53	Up
MTERF3	Up
TIMM13	Up
EXOSC5	Up
MDK	Up
NCAPG2	Up
CHRNA5	Up
TMC6	Up
CSTF2	Up
NUDT15	Up
PUS1	Up
TMEM238	Up
ANAPC11	Up
CASP3	Up
BID	Up
FAM72D	Up
KNOP1	Up
SDC1	Up
MAL2	Up
PDSS1	Up
TMEM201	Up
ESCO2	Up
NEIL3	Up
PRSS8	Up
HOXB7	Up
ARL6IP1	Up
F11R	Up
TSEN54	Up
GRB7	Up
STX6	Up
HSPBP1	Up
RNPEP	Up
B3GALT6	Up
CDH1	Up
GRN	Up
NAA20	Up
KIF20B	Up
ATP13A2	Up
MMACHC	Up
PIGW	Up
NIPSNAP1	Up
ACTL6A	Up
DTD1	Up
DKC1	Up
VRK1	Up
HSPA5	Up
CCDC134	Up
EBNA1BP2	Up
KIF24	Up
PSMD8	Up
HMBS	Up
CHEK2	Up
NRAS	Up
PSENEN	Up
POLR3K	Up
TFDP1	Up
SSR4	Up
RALA	Up
CDS1	Up
MEX3A	Up
CDC7	Up
RPP40	Up
MED18	Up
FUCA2	Up
BPNT1	Up
SUV39H2	Up
MRPL36	Up
TMEM33	Up
CAPG	Up
E2F8	Up
CANT1	Up
ISL2	Up
ZNF695	Up
RHBDF2	Up
GMNN	Up
NCAPD2	Up
MARVELD2	Up
PFKFB4	Up
FAM72A	Up
EEF1E1	Up
GMDS	Up
QPCTL	Up
REEP4	Up
RBL1	Up
MSH2	Up
FAM72B	Up
TICRR	Up
ATP6AP2	Up
CEP131	Up
CLSPN	Up
PSMB7	Up
FANCB	Up
LSM7	Up
CHAC1	Up
FNDC10	Up
TFAP2C	Up
C19orf73	Up
NXT2	Up
IKBKE	Up
TACSTD2	Up
UQCR10	Up
BORA	Up
LAGE3	Up
ZBTB33	Up
DSCC1	Up
SLC19A1	Up
EIF4EBP1	Up
AHCY	Up
PLA2G15	Up
TMEM177	Up
MCM3	Up
RIPK2	Up
PTPN6	Up
UCK2	Up
NIP7	Up
BLOC1S4	Up
RAB25	Up
PTBP3	Up
GPRIN1	Up
TIPIN	Up
PDCD2L	Up
STXBP2	Up
TRIM59	Up
KIAA1522	Up
GBA	Up
FDXR	Up
TMEM54	Up
NUDT8	Up
ATAD2	Up
POLA2	Up
PLEK2	Up
RDM1	Up
MFSD13A	Up
RCAN3	Up
GRHL2	Up
FBXO45	Up
GINS4	Up
IGSF9	Up
CLDN7	Up
SPTBN2	Up
MASTL	Up
TUBB4B	Up
USP43	Up
PPP1R35	Up
ACOT13	Up
MCM7	Up
INCENP	Up
COMTD1	Up
SLC9A3R1	Up
SPDL1	Up
MEX3D	Up
PSRC1	Up
MGAT4B	Up
PRDX5	Up
SRM	Up
EFHD2	Up
DCTPP1	Up
FANCG	Up
ZNF165	Up
IGSF8	Up
RHEBL1	Up
CLCN2	Up
GMIP	Up
NECTIN2	Up
CYP27B1	Up
RANBP1	Up
SLBP	Up
KPTN	Up
ATAD5	Up
NMB	Up
FBXO6	Up
PYCR1	Up
SPA17	Up
MFSD3	Up
C4orf46	Up
SLC25A1	Up
FAM72C	Up
TMEM9	Up
PDRG1	Up
CNPY3	Up
ZSWIM4	Up
SLC25A22	Up
BAK1	Up
FERMT1	Up
TRMT6	Up
YIPF2	Up
SEPHS2	Up
APOBEC3B	Up
IL10RB	Up
EPOP	Up
HOOK1	Up
RFWD3	Up
PRELID3B	Up
FUNDC1	Up
MOCOS	Up
ACLY	Up
CD24	Up
TFPT	Up
SELENOI	Up
NMRAL1	Up
CNKSR1	Up
TMCO1	Up
TSTD1	Up
SDF2L1	Up
ZDHHC9	Up
CBLC	Up
RTN4R	Up
NDUFA3	Up
TRIB3	Up
RRP7A	Up
PTDSS1	Up
SNX8	Up
TMPO	Up
E2F7	Up
MRM1	Up
GALNT3	Up
MIIP	Up
AIMP2	Up
TEX30	Up
MARCKS	Up
RTKN2	Up
PTPN3	Up
SUV39H1	Up
XXYLT1	Up
FBXL6	Up
CENPO	Up
NANS	Up
FBXL19	Up
PRR7	Up
RFC3	Up
EPHA1	Up
CLPB	Up
OAS1	Up
KNTC1	Up
RPIA	Up
PRAG1	Up
ARPC1B	Up
C5orf15	Up
ADCK2	Up
KLC3	Up
SH2D2A	Up
CHAC2	Up
DSG2	Up
NUDT19	Up
OAS3	Up
AGTRAP	Up
STEAP3	Up
DBNDD1	Up
SURF2	Up
DPCD	Up
MBOAT7	Up
SRD5A1	Up
GJB2	Up
CKLF	Up
SDSL	Up
PSMG1	Up
TSACC	Up
MSMO1	Up
MCM6	Up
PPIF	Up
CDH3	Up
SASS6	Up
ARMC7	Up
NECTIN4	Up
DHCR24	Up
ABHD12	Up
GPT2	Up
DNPH1	Up
EFNA3	Up
RHOV	Up
MCUR1	Up
SPAG4	Up
FRAT2	Up
NFE2L3	Up
ADK	Up
RMI1	Up
GNA15	Up
DNMT3B	Up
B4GALT3	Up
LRRC8D	Up
DNA2	Up
CDC42BPG	Up
AFMID	Up
C21orf58	Up
SLC25A13	Up
PET100	Up
DCLRE1B	Up
FKBP4	Up
FANCF	Up
SIX4	Up
DCUN1D5	Up
YIF1B	Up
IRF6	Up
CCSAP	Up
SNX10	Up
MAP7	Up
ZNF296	Up
PXYLP1	Up
SEC23B	Up
RPS19	Up
CCDC86	Up
SPINT2	Up
KRT8	Up
CHTF18	Up
CIB1	Up
BICDL1	Up
ECHS1	Up
PRSS16	Up
LBX2	Up
TMEM53	Up
COPG2	Up
GALNT6	Up
CRB3	Up
GAPDH	Up
C1QTNF6	Up
BOLA2B	Up
MMP11	Up
SKA2	Up
NR2F6	Up
NCSTN	Up
LPAR5	Up
GLMP	Up
UHMK1	Up
SRD5A3	Up
CST6	Up
ETV7	Up
LYPLA1	Up
TRAM1	Up
C15orf48	Up
TP53I3	Up
CAMSAP3	Up
PRIM1	Up
POP1	Up
PPP1R13L	Up
RAB3IP	Up
RAD54B	Up
DEF6	Up
TAPBP	Up
TCF19	Up
SLC5A6	Up
PERP	Up
IRF5	Up
EMC10	Up
LAMP3	Up
TMEM160	Up
NAGS	Up
GINS3	Up
ADAM10	Up
SEZ6L2	Up
CSTB	Up
ACYP1	Up
IL22RA1	Up
PSAT1	Up
SLC27A4	Up
ZP3	Up
MGAT1	Up
GRIN2D	Up
NCAPD3	Up
ADGRG1	Up
OVOL2	Up
TXN	Up
NDUFAF8	Up
CEP85	Up
SLC25A10	Up
SLC35F2	Up
HK2	Up
ARHGEF5	Up
POLR2K	Up
CBX2	Up
GNPNAT1	Up
MAP3K9	Up
TFAP2A	Up
ACOT4	Up
SLC29A2	Up
RNFT2	Up
DDR1	Up
LRRC1	Up
ELMO3	Up
MMP15	Up
ESRP2	Up
ZNF138	Up
C1orf210	Up
BIK	Up
GJB3	Up
C11orf80	Up
RAP2B	Up
ZNF92	Up
FIGNL1	Up
RRS1	Up
KRT19	Up
EPN3	Up
NECTIN1	Up
CYB561D2	Up
NHSL1	Up
DBI	Up
SLC38A1	Up
PLAU	Up
PROSER2	Up
FCHO1	Up
ENO1	Up
KRTAP4-1	Up
KIF26B	Up
CDCA7	Up
NBDY	Up
EVPL	Up
YES1	Up
MPZL3	Up
FSCN1	Up
IGSF3	Up
PPDPF	Up
GPX1	Up
GPD2	Up
C1orf112	Up
CD276	Up
C19orf33	Up
S100A14	Up
MKRN2OS	Up
FZD2	Up
NXPH4	Up
SPSB2	Up
SCD	Up
PIF1	Up
CARHSP1	Up
NRM	Up
LLGL2	Up
LRRC8B	Up
RAB11FIP4	Up
ERO1A	Up
CDK2	Up
SIX1	Up
BCL2L11	Up
NCEH1	Up
GALNT1	Up
PRSS22	Up
SAMD10	Up
RIPK4	Up
NUP155	Up
LRRC61	Up
DTX3L	Up
GSTO2	Up
FASN	Up
MANEAL	Up
SMPDL3B	Up
PEX13	Up
CHPF	Up
TGFA	Up
KRT7	Up
CMTM6	Up
PODXL2	Up
LGALS3BP	Up
CELSR3	Up
ERVMER34-1	Up
SIM2	Up
IDH2	Up
CD2AP	Up
ARNTL2	Up
TIFA	Up
SH3BP1	Up
GJB6	Up
STAC3	Up
ASPHD2	Up
MAD2L2	Up
RIPPLY3	Up
PNPO	Up
VHL	Up
CXADR	Up
TESMIN	Up
YEATS4	Up
FXYD3	Up
THEM5	Up
NUDT14	Up
WNT3	Up
STK32C	Up
SGPL1	Up
NUP210	Up
SLC9A7	Up
KLHDC7B	Up
YWHAZ	Up
SHISA5	Up
F12	Up
ITGB6	Up
S100A16	Up
WDR76	Up
TSPO	Up
HACD2	Up
ZNF468	Up
HRAS	Up
PLXNA1	Up
KIF3C	Up
OTUB2	Up
CTSV	Up
POLB	Up
ABHD17C	Up
ELF4	Up
DSP	Up
STPG1	Up
TDO2	Up
SALL4	Up
MET	Up
PLEKHF2	Up
ABHD11	Up
SLC25A15	Up
TET3	Up
TIGD2	Up
P3H4	Up
LACTB2	Up
WDR72	Up
GPR87	Up
TOP1MT	Up
NSD2	Up
ALDH3B2	Up
MMP1	Up
ADAM8	Up
ZNF367	Up
BOLA1	Up
PPFIA3	Up
KRT17	Up
CCNE2	Up
AMMECR1	Up
B3GNT3	Up
ADM2	Up
IFI6	Up
EFNA1	Up
EPS8L1	Up
PITPNM1	Up
PIGN	Up
B3GNT4	Up
OSBPL3	Up
HMGB2	Up
C6orf132	Up
FUT3	Up
SLC4A11	Up
XPR1	Up
DUSP23	Up
PTPRF	Up
DPM3	Up
FOXP3	Up
TSPAN13	Up
SPP1	Up
EPS8L2	Up
IER5L	Up
DHTKD1	Up
SDHAF3	Up
NETO2	Up
MFSD9	Up
MFSD2A	Up
GPR19	Up
HOMER3	Up
ARHGEF19	Up
PSPH	Up
DONSON	Up
PDIA6	Up
KLF5	Up
ANP32E	Up
ARRDC1	Up
FBXO41	Up
MDFI	Up
NDFIP2	Up
S1PR5	Up
STRIP2	Up
GABRD	Up
SYCE3	Up
STYK1	Up
LAMC2	Up
TMEM125	Up
TMEM254	Up
B4GALT1	Up
TDRKH	Up
CKAP4	Up
PACSIN3	Up
RBM47	Up
CEP72	Up
GALNT14	Up
PARP12	Up
PRRG4	Up
KDELR3	Up
TMEM74B	Up
TTC22	Up
SMAGP	Up
KREMEN2	Up
SIPA1L3	Up
CCNO	Up
RHOD	Up
CST1	Up
SLC52A3	Up
USP18	Up
PSD4	Up
IFNLR1	Up
UNC93B1	Up
ARHGEF35	Up
CMPK2	Up
BATF	Up
TMEM106C	Up
ACP5	Up
ZNF726	Up
SMCO4	Up
MNX1	Up
NUP62CL	Up
COMT	Up
SYNE4	Up
TPD52	Up
SMC2	Up
ESPN	Up
PGD	Up
SBK1	Up
TRPM2	Up
ETHE1	Up
STARD10	Up
LRP11	Up
SMKR1	Up
PKP2	Up
RUNX1	Up
CORO2A	Up
RPL22L1	Up
COL10A1	Up
C9orf116	Up
TFRC	Up
GJB7	Up
P2RY2	Up
TRIM14	Up
FAM171A2	Up
HELZ2	Up
ACOT7	Up
TMEM79	Up
C2orf15	Up
KIAA1217	Up
CLIC3	Up
MEST	Up
TTC9	Up
WNT7B	Up
TSPAN6	Up
PABPC1	Up
TNFRSF21	Up
MIEN1	Up
MYO5B	Up
ZNF121	Up
OAS2	Up
STX3	Up
PPP1R14C	Up
GOLM1	Up
LYPD6B	Up
DENND2D	Up
CNFN	Up
SHROOM2	Up
PABPC1L	Up
ZSCAN16	Up
LIMD2	Up
ULBP3	Up
FAAH2	Up
LY6K	Up
CAMK2N2	Up
TREM2	Up
RBBP8NL	Up
GM2A	Up
EPHB2	Up
ORMDL3	Up
CYBA	Up
CREB3L4	Up
FAM71E1	Up
FAM83G	Up
ZNF93	Up
TNNT1	Up
TNFRSF12A	Up
MYH14	Up
FAM83B	Up
ADGRF4	Up
SLC16A3	Up
TFR2	Up
UCP2	Up
PMAIP1	Up
RHBDL2	Up
CLDN4	Up
TIGD3	Up
PKIB	Up
SORD	Up
SMIM22	Up
ZDHHC20	Up
TTC39A	Up
MAP3K21	Up
MAPK15	Up
ITGB4	Up
E2F3	Up
XYLB	Up
PLA2G7	Up
FAM83A	Up
NAT14	Up
RHPN2	Up
RTKN	Up
TP73	Up
MROH6	Up
CKMT1A	Up
PVR	Up
IER5	Up
PARD6B	Up
APOL6	Up
SLC44A3	Up
EDARADD	Up
ELOVL6	Up
CXCL10	Up
GDPD1	Up
IL1RL2	Up
NMU	Up
FZD5	Up
KRTCAP3	Up
CXCL16	Up
KRT16	Up
ILDR1	Up
ZNF681	Up
LRP8	Up
ENC1	Up
SP6	Up
ARHGEF16	Up
EPB41L4B	Up
SERPINH1	Up
OASL	Up
LHB	Up
SDC4	Up
MISP	Up
DQX1	Up
CLDN1	Up
METTL7B	Up
SCG5	Up
PLEKHG6	Up
LIPG	Up
MICB	Up
TERT	Up
RGS20	Up
INHBA	Up
FUT1	Up
MMP9	Up
POGK	Up
VGF	Up
BPGM	Up
FJX1	Up
FABP6	Up
EVA1A	Up
RALBP1	Up
PTK7	Up
HES2	Up
DSC2	Up
SLC37A1	Up
LARGE2	Up
CDK5R1	Up
IL4I1	Up
TBC1D2	Up
PDZK1IP1	Up
HOXC13	Up
PTK6	Up
C16orf74	Up
SKIL	Up
MATN3	Up
SEMA3F	Up
VGLL1	Up
RASAL1	Up
CST2	Up
GCAT	Up
TRIM24	Up
UCN2	Up
SLC15A1	Up
ARHGDIB	Up
IL23A	Up
CSTA	Up
AGPAT2	Up
ZNF107	Up
CDH24	Up
MYCL	Up
GLTP	Up
CKMT1B	Up
ZNF488	Up
CARD11	Up
ASPHD1	Up
DERL3	Up
RTP4	Up
PLPP4	Up
CA9	Up
TINCR	Up
SLC2A1	Up
MCIDAS	Up
TRIM29	Up
TMC4	Up
AJUBA	Up
VDR	Up
CEMIP	Up
PLS1	Up
MFAP2	Up
PWWP2B	Up
OR2B6	Up
HCAR1	Up
PMEL	Up
SEMA7A	Up
CRABP2	Up
SRMS	Up
HILPDA	Up
MAGED1	Up
COL11A1	Up
PYCARD	Up
THEM6	Up
KRT10	Up
LAPTM4B	Up
FAM183A	Up
PRR36	Up
OPN3	Up
LYPD3	Up
RHPN1	Up
KRT80	Up
IBSP	Up
FCRLB	Up
B4GALT4	Up
KRT14	Up
ZNF185	Up
STON2	Up
CMTM7	Up
TMEM40	Up
ERMP1	Up
ANKRD22	Up
TMEM51	Up
CTSC	Up
BSPRY	Up
LY6E	Up
CXCL11	Up
SH2D3A	Up
TNFRSF18	Up
ANO9	Up
XCL1	Up
GJB5	Up
SDS	Up
ERBB3	Up
MMP13	Up
ZNF738	Up
GATA3	Up
CNIH2	Up
IRF7	Up
FUOM	Up
SLC44A5	Up
C6orf52	Up
LAMB3	Up
SOWAHB	Up
ANXA8	Up
PHLDA2	Up
DLK2	Up
ZIC2	Up
SLC27A2	Up
CMTM8	Up
SMC1B	Up
EHF	Up
MYB	Up
MYEOV	Up
LPCAT1	Up
UBASH3B	Up
MYO10	Up
CCL17	Up
C5orf46	Up
DTX4	Up
CDR2L	Up
TMEM52	Up
VAV3	Up
DUSP9	Up
SMC4	Up
SEMA4A	Up
CATSPER1	Up
HES1	Up
APOL1	Up
CASP14	Up
IKZF3	Up
OLR1	Up
S100A6	Up
HCAR2	Up
GRHL1	Up
CITED4	Up
SYTL1	Up
GABRA3	Up
IGFL1	Up
ANXA8L1	Up
PHLDB3	Up
PCDH1	Up
CDKN2A	Up
RAB27B	Up
C1orf116	Up
DLX5	Up
KCNN4	Up
FHDC1	Up
NIPAL1	Up
SOX9	Up
SCX	Up
S100A2	Up
ZBED6CL	Up
HSH2D	Up
DLX6	Up
DHDH	Up
TNS4	Up
ZNF114	Up
SH2D4A	Up
AMN	Up
CGN	Up
UBE2L6	Up
RNF128	Up
TMEM97	Up
COL7A1	Up
TRPV4	Up
MACC1	Up
TMEM30B	Up
CILP2	Up
P2RY6	Up
PLPP2	Up
RNASE7	Up
PKP1	Up
CGREF1	Up
IGF2BP3	Up
IL1RN	Up
HOXB6	Up
HLA-G	Up
RAP1GAP	Up
LYPD5	Up
WNT2	Up
CXCL9	Up
PROM2	Up
RSAD2	Up
TST	Up
FAAH	Up
TUSC3	Up
CEBPA	Up
F2RL1	Up
IL1A	Up
GCLM	Up
STAT1	Up
TP63	Up
TMEM52B	Up
ARHGAP40	Up
APLN	Up
CCL18	Up
TMEM171	Up
PCP2	Up
IL20RA	Up
PPP1R14D	Up
EPSTI1	Up
MT1H	Up
DMRTA2	Up
BEX2	Up
GPR160	Up
ABCA12	Up
GPRIN2	Up
SYT7	Up
ATG9B	Up
CTSW	Up
ZNF750	Up
ITGA2	Up
B3GNT5	Up
PERM1	Up
CTSS	Up
BMP8B	Up
KCNG1	Up
CYSRT1	Up
PRR15L	Up
NCCRP1	Up
PSORS1C2	Up
FOXL2	Up
ERBB2	Up
SLC45A3	Up
TAP1	Up
FXYD5	Up
S100A5	Up
LMTK3	Up
RAB17	Up
XDH	Up
IGFBP3	Up
DMBX1	Up
CSF2	Up
FAM110C	Up
DEFB126	Up
KISS1	Up
INA	Up
CA2	Up
PANX2	Up
SYT17	Up
SPRR1B	Up
TMEM139	Up
FAM25A	Up
MAGEA3	Up
IGFL2	Up
AIM2	Up
MAGEA6	Up
TRIM17	Up
PLEKHN1	Up
SLC2A6	Up
TMSB15A	Up
MPZL2	Up
FRAS1	Up
TM7SF2	Up
TMEM184A	Up
PI3	Up
HIC2	Up
CSAG3	Up
LRG1	Up
TEAD4	Up
RGS16	Up
HOXB9	Up
HES6	Up
BARX1	Up
CYP2J2	Up
RAB15	Up
TMPRSS13	Up
ZBED2	Up
BARX2	Up
KCNJ15	Up
TDRD5	Up
GPR143	Up
ISYNA1	Up
TMC5	Up
BST2	Up
SLC1A6	Up
SLC7A5	Up
PLCXD2	Up
KCNK1	Up
SLC6A11	Up
CLDN9	Up
SLC28A3	Up
HOXC9	Up
JSRP1	Up
RASEF	Up
MAPK8IP2	Up
TCN1	Up
S100A9	Up
REEP6	Up
NKX2-8	Up
LCN2	Up
S100A7	Up
AMH	Up
ANXA9	Up
FBN2	Up
FSD1	Up
TMEM92	Up
CABP4	Up
PADI1	Up
ANO1	Up
SERPINB5	Up
ASCL2	Up
PLAC1	Up
SPRR1A	Up
RAB38	Up
SCNN1G	Up
RASGEF1A	Up
GPR39	Up
IFIT3	Up
SRRM3	Up
KRT23	Up
TYMP	Up
SAMD9	Up
CCL22	Up
TM4SF19	Up
CST4	Up
UNC13D	Up
OLFM2	Up
FOXA1	Up
MUC1	Up
TNNI3	Up
FOXD1	Up
TINAGL1	Up
SERPINA1	Up
MAGEA9B	Up
HOXB5	Up
RCOR2	Up
EPHA2	Up
RHBG	Up
ALPP	Up
SULT2B1	Up
SLC39A2	Up
ELF3	Up
CEACAM6	Up
GPC2	Up
UPK3B	Up
KYNU	Up
KRT86	Up
FGD3	Up
CSAG1	Up
WNT7A	Up
C12orf75	Up
CXCL17	Up
NUAK2	Up
IL11	Up
KRT6A	Up
KIF12	Up
SRCIN1	Up
CALML3	Up
SHISA2	Up
RASSF10	Up
CD1A	Up
TMPRSS3	Up
CELSR1	Up
GRHL3	Up
CALML5	Up
LPAR3	Up
CPA4	Up
CTSH	Up
IDO1	Up
MMP12	Up
HPDL	Up
UBD	Up
AMIGO2	Up
APOL4	Up
LAMP5	Up
CSAG2	Up
PLEKHG4B	Up
A2ML1	Up
DMKN	Up
LRRC15	Up
SYTL5	Up
GOLT1A	Up
GPR78	Up
PRR15	Up
TNFAIP2	Up
ALOX15	Up
GZMB	Up
GBP4	Up
C11orf53	Up
CACNG4	Up
TJP3	Up
OVOL1	Up
MMP10	Up
MST1R	Up
C4orf19	Up
BICDL2	Up
CXCL5	Up
MSLN	Up
MSI1	Up
CCND1	Up
SOX21	Up
HAS3	Up
NLRP7	Up
DLX3	Up
GJB4	Up
IL36RN	Up
PTGES	Up
FAM83C	Up
KRT81	Up
IL32	Up
IFI44	Up
GABBR2	Up
LY6G6C	Up
EN1	Up
FNDC1	Up
PGLYRP4	Up
GUCA2A	Up
GSDMC	Up
KRT15	Up
MAGEA4	Up
PRAME	Up
CTHRC1	Up
CXCL13	Up
PCSK1N	Up
CEACAM1	Up
CERS3	Up
KLHDC7A	Up
MAGEA10	Up
PALM3	Up
SERPINB7	Up
ERP27	Up
LCP1	Up
IL1B	Up
CXCL1	Up
POF1B	Up
CLDN3	Up
MAGEA12	Up
GAL	Up
RAPGEFL1	Up
GBP6	Up
PRR9	Up
IRX3	Up
IFITM10	Up
TBX1	Up
IFI27	Up
CAMK2N1	Up
CXCL8	Up
GGT6	Up
RSPO4	Up
MME	Up
KRT79	Up
CCL5	Up
EPHX3	Up
ERICH5	Up
CXCL6	Up
HS6ST2	Up
NLRP2	Up
GLDC	Up
SLC30A2	Up
IL20RB	Up
KRT6B	Up
MT1G	Up
EEF1A2	Up
MYCN	Up
TMEM45B	Up
FCGR3A	Up
GBP5	Up
S100P	Up
TFF2	Up
PRAP1	Up
B4GALNT4	Up
SERPINB4	Up
UGT1A10	Up
SPRR2D	Up
ANKRD65	Up
CLCA2	Up
LY6D	Up
FOXJ1	Up
SPDEF	Up
FGFR3	Up
PGLYRP3	Up
UPK2	Up
PPARG	Up
FXYD4	Up
KRT5	Up
RNF223	Up
GREM1	Up
HOXB8	Up
MMP7	Up
RHCG	Up
EYA2	Up
SBSN	Up
GDPD3	Up
SLC9A2	Up
COMP	Up
SERPINB3	Up
NDUFA4L2	Up
PTPRR	Up
SCEL	Up
CEACAM5	Up
MAGEA1	Up
PLA2G2F	Up
KLK6	Up
VTCN1	Up
CHI3L1	Up
KRTDAP	Up
IVL	Up
CTAG2	Up
TMPRSS2	Up
SIX2	Up
PRSS3	Up
FAT2	Up
UPK1B	Up
KRT20	Up
S100A8	Up
CCR7	Up
SPRR3	Up
SNCG	Up
SULT1E1	Up
BPIFB1	Up
CCL20	Up
MUC20	Up
CRH	Up
COL17A1	Up
KLK5	Up
FOXQ1	Up
DSC3	Up
SERPINB13	Up
AGR2	Up
FGFBP1	Up
PM20D1	Up
CRCT1	Up
KRT6C	Up
SPRR2A	Up
CYP24A1	Up
DSG3	Up
SLC44A4	Up
CTSE	Up
TFF1	Up
SORCS1	Down
FXYD1	Down
PLP1	Down
MYOC	Down
CMTM5	Down
SCARA5	Down
HLF	Down
VIPR2	Down
CCL14	Down
RNASE4	Down
KIAA0408	Down
GLP2R	Down
LCN6	Down
TMEM132C	Down
ADGRD1	Down
ADH1B	Down
SCN7A	Down
MUSTN1	Down
LCN10	Down
RBFOX3	Down
NTRK3	Down
LRRC2	Down
ELANE	Down
BHMT2	Down
ABCA8	Down
FAM107A	Down
ADAM33	Down
ZBTB16	Down
CPEB1	Down
GPR17	Down
RYR3	Down
ADAMTSL3	Down
STARD9	Down
PGR	Down
PLCD4	Down
VIT	Down
PYGM	Down
ATP1A2	Down
MROH7	Down
AFF3	Down
AOX1	Down
MYOCD	Down
PI16	Down
MICU3	Down
MASP1	Down
TSTD3	Down
SLC2A4	Down
ILK	Down
GIMAP5	Down
HIF3A	Down
ADRB3	Down
NKAPL	Down
FGF10	Down
PTRH1	Down
ACAD11	Down
F10	Down
RERGL	Down
TPSG1	Down
EEF1G	Down
CSRP1	Down
ADRA1D	Down
CBX7	Down
LRRC3B	Down
TNXB	Down
RNF112	Down
RBM24	Down
C1QTNF7	Down
CLEC3B	Down
TCF21	Down
ATRIP	Down
DMGDH	Down
TNS2	Down
TRPV1	Down
LGI4	Down
GFRA1	Down
SERPINA3	Down
NHEJ1	Down
RXRG	Down
CFD	Down
TICAM2	Down
PDE2A	Down
CCDC180	Down
MYOT	Down
PRIMA1	Down
GPR146	Down
ZNRF3	Down
KCNB1	Down
CTRL	Down
PDE1C	Down
TMOD1	Down
GPRASP1	Down
ACACB	Down
CHRM2	Down
LIMS2	Down
ZNF410	Down
SMTN	Down
ANKHD1	Down
ITIH5	Down
SARNP	Down
PGM5	Down
TEN1	Down
CAMK2A	Down
P2RX1	Down
ARHGAP20	Down
TSPYL2	Down
KCNA5	Down
C16orf89	Down
PID1	Down
ANGPTL7	Down
XPNPEP2	Down
ASPA	Down
FAXDC2	Down
SRL	Down
ADCYAP1R1	Down
RTEL1	Down
PTH1R	Down
TMEM252	Down
NEGR1	Down
GDF10	Down
ITIH4	Down
GTF2A1L	Down
LDLRAD2	Down
GSN	Down
ACOX2	Down
GATA5	Down
NOVA1	Down
PCSK7	Down
SNED1	Down
ADORA2A	Down
STON1-GTF2A1L	Down
BEST1	Down
CD302	Down
RDH5	Down
SOX5	Down
NCAM1	Down
LAT	Down
LDB3	Down
AGTR1	Down
NDST2	Down
NRN1L	Down
KLHL41	Down
PPP1R12B	Down
CRY2	Down
NPAS4	Down
SGCG	Down
IGSF9B	Down
PRDM6	Down
SEC16B	Down
CADM3	Down
SNX15	Down
SVEP1	Down
SYNM	Down
LRRK2	Down
RPL17	Down
CD300LG	Down
SOBP	Down
HSPB2	Down
FILIP1	Down
MYOM1	Down
HAND2	Down
ITGA8	Down
ADCY5	Down
SYNE1	Down
LRFN5	Down
CACNB2	Down
ADGRB3	Down
ABI3BP	Down
WFDC1	Down
IGSF10	Down
DNLZ	Down
C7	Down
SYNPO2	Down
PMP2	Down
TMEM100	Down
CDH19	Down
DLG2	Down
PDZRN4	Down
SPSB3	Down
AS3MT	Down
FAIM2	Down
[truncated: 1,373 more rows]
