# Supplementary material for: Construction and immunohistochemical validation of a necroptosis-related prognostic signature in bladder cancer and its association with tumor immune infiltration
Source: Front Genet. 2025 Aug 14;16:1527907. doi: 10.3389/fgene.2025.1527907 (PMC12391097; doi:10.3389/fgene.2025.1527907)
Supplement: Supplementary file 5 [file DataSheet1.zip › f5d9e250-3eda-11ec-b0bb-0242ac130002_Deg_result.csv]

	logFC	AveExpr	t	P.Value	adj.P.Val	B
SORCS1	-2.22760674	0.389665369	-29.49258539	4.19E-107	6.89E-103	233.7217184
FXYD1	-3.87094947	1.086113104	-28.30566092	6.86E-102	5.63E-98	221.7908503
PLP1	-3.176689614	0.688817051	-27.57590618	1.18E-98	6.48E-95	214.3820589
MYOC	-4.150690361	0.731897447	-26.67627475	1.24E-94	5.10E-91	205.1769317
CMTM5	-1.316562715	0.276037732	-26.45052427	1.28E-93	4.22E-90	202.8552944
SCARA5	-5.501749457	1.638048687	-25.96132939	2.05E-91	5.62E-88	197.8091394
UBE2C	5.036872364	7.284904263	25.5671418	1.24E-89	2.92E-86	193.7285288
HLF	-3.469942233	1.022745647	-24.95817254	7.21E-87	1.48E-83	187.4008672
VIPR2	-2.170846008	0.526749469	-24.90690649	1.23E-86	2.25E-83	186.8669369
CCL14	-3.555563021	0.990183199	-24.70839584	9.87E-86	1.62E-82	184.7977514
RNASE4	-3.621578068	1.41704672	-24.58873167	3.46E-85	5.17E-82	183.549138
KIAA0408	-1.870824259	0.202608171	-24.31136303	6.38E-84	8.73E-81	180.6514143
TK1	4.22705814	7.037727637	23.9617863	2.52E-82	3.19E-79	176.9926036
GLP2R	-3.063160981	0.64047151	-23.92273033	3.81E-82	4.47E-79	176.5833883
LCN6	-2.664932047	0.570705801	-23.74344038	2.52E-81	2.76E-78	174.7037718
TMEM132C	-2.491735353	0.517406247	-23.72967877	2.91E-81	2.99E-78	174.559428
ADGRD1	-3.668250663	1.024688006	-23.33186514	1.94E-79	1.87E-76	170.3826744
ADH1B	-6.127253611	1.773027355	-23.23381268	5.47E-79	4.99E-76	169.3520342
SCN7A	-2.645768665	0.575232542	-23.03431108	4.51E-78	3.90E-75	167.2537519
MUSTN1	-3.279218235	0.631554727	-23.01672739	5.43E-78	4.46E-75	167.0687333
LCN10	-2.570427973	0.34068142	-22.95908458	9.99E-78	7.81E-75	166.4621185
ASF1B	3.778709781	5.48664066	22.85849484	2.90E-77	2.16E-74	165.4032318
CDC20	4.541340798	6.578202888	22.64912572	2.66E-76	1.90E-73	163.1980491
CDK1	3.567997252	5.343057387	22.55355405	7.31E-76	5.00E-73	162.1909381
RBFOX3	-3.72243983	0.759443264	-22.42722631	2.79E-75	1.83E-72	160.8592836
NTRK3	-1.529003136	0.284959266	-22.30637434	1.00E-74	6.34E-72	159.5849115
LRRC2	-2.013266756	0.542213396	-22.18882759	3.49E-74	2.12E-71	158.3450143
ELANE	-1.853019936	0.48094254	-22.17602021	4.00E-74	2.34E-71	158.2098995
BHMT2	-3.453101332	1.243681564	-22.14712872	5.43E-74	3.08E-71	157.9050864
BIRC5	4.104382821	5.511155488	22.13481139	6.19E-74	3.39E-71	157.7751291
ABCA8	-3.444313763	1.137808075	-22.10082864	8.87E-74	4.70E-71	157.4165668
FAM107A	-4.277254134	1.957624321	-21.98223864	3.12E-73	1.60E-70	156.165087
ADAM33	-4.715707283	2.018504143	-21.9638405	3.80E-73	1.89E-70	155.9709051
ZBTB16	-3.307898638	0.868647321	-21.94122784	4.82E-73	2.33E-70	155.7322321
CPEB1	-2.053421328	0.587057941	-21.9254165	5.70E-73	2.68E-70	155.56534
TPX2	4.440473935	6.231279456	21.80532867	2.04E-72	9.31E-70	154.2976372
GPR17	-2.163230221	0.568161647	-21.55738756	2.83E-71	1.26E-68	151.6795452
AURKB	3.867177695	5.314960297	21.55088415	3.04E-71	1.31E-68	151.6108629
RYR3	-1.367548658	0.537913224	-21.52194414	4.13E-71	1.74E-68	151.305223
ADAMTSL3	-2.707826155	0.825366422	-21.49735004	5.36E-71	2.20E-68	151.0454743
STARD9	-2.302049823	1.146607026	-21.45335604	8.55E-71	3.43E-68	150.5808203
PGR	-1.573951274	0.455294672	-21.24468709	7.84E-70	3.06E-67	148.3767134
PLCD4	-2.573924963	1.758479166	-21.17646408	1.62E-69	6.18E-67	147.6560476
KIF2C	3.542446031	5.136568965	21.14617922	2.23E-69	8.32E-67	147.3361331
VIT	-3.370746926	0.761575554	-21.13570424	2.49E-69	9.10E-67	147.2254801
HMGB3	3.078565266	6.206530421	21.13154786	2.60E-69	9.30E-67	147.181574
PCLAF	3.396106204	4.55453227	21.12196267	2.88E-69	1.01E-66	147.0803203
CDT1	3.449466027	4.885002682	21.09369332	3.89E-69	1.33E-66	146.7816947
MYBL2	4.815602095	6.297836962	20.9872259	1.21E-68	4.04E-66	145.6570201
CDCA8	3.553584653	5.155248415	20.9180887	2.51E-68	8.25E-66	144.9266973
SKA3	3.157177973	3.855383554	20.88304886	3.64E-68	1.17E-65	144.5565648
ZWINT	3.470104411	5.854204149	20.8561351	4.85E-68	1.53E-65	144.2722735
PYGM	-3.35549041	1.243720652	-20.77967357	1.09E-67	3.38E-65	143.4646303
ATP1A2	-4.278431443	1.192876108	-20.70351512	2.45E-67	7.45E-65	142.6602313
UBE2T	3.003847103	5.963099631	20.67747342	3.23E-67	9.65E-65	142.3851862
TROAP	3.471861864	4.374757246	20.5971478	7.58E-67	2.22E-64	141.5368541
MROH7	-2.052337689	0.464918619	-20.57354652	9.74E-67	2.81E-64	141.2876112
CCNB2	3.503856823	5.334075995	20.55884867	1.14E-66	3.22E-64	141.1323971
AFF3	-2.662466155	0.769851177	-20.52249427	1.67E-66	4.66E-64	140.748495
TOP2A	4.223609117	6.051942004	20.52085368	1.70E-66	4.66E-64	140.7311709
AOX1	-3.970692646	1.437285579	-20.47582772	2.75E-66	7.40E-64	140.255724
CCNB1	3.434184146	6.23062363	20.424815	4.72E-66	1.25E-63	139.7170978
RCC2	2.093355088	7.743453526	20.42022245	4.96E-66	1.29E-63	139.6686087
HJURP	3.215462126	4.169765725	20.37474497	8.03E-66	2.06E-63	139.188467
CKS2	3.154465991	7.627141683	20.36541867	8.87E-66	2.24E-63	139.0900063
KIF20A	3.62616035	4.730949457	20.33477518	1.23E-65	3.05E-63	138.7665047
KIFC1	3.592036662	5.267851535	20.27481023	2.32E-65	5.68E-63	138.13351
MYOCD	-3.746805953	1.308627117	-20.22116676	4.10E-65	9.89E-63	137.5673075
PI16	-5.723655376	1.712134082	-20.21761239	4.25E-65	1.01E-62	137.5297937
CENPM	3.179549992	4.658354877	20.20480938	4.87E-65	1.14E-62	137.3946691
MICU3	-2.242632127	0.942107075	-20.20030556	5.11E-65	1.18E-62	137.3471362
RPN1	1.646124349	8.467765285	20.17415842	6.74E-65	1.54E-62	137.0711901
AURKA	3.240976565	4.989318298	20.03960232	2.81E-64	6.32E-62	135.651403
MASP1	-2.104256147	0.577088956	-20.03059142	3.09E-64	6.86E-62	135.5563398
TSTD3	-1.427638226	0.413347789	-19.98733169	4.89E-64	1.07E-61	135.0999898
RAD51	2.769870721	3.959794166	19.97447017	5.60E-64	1.21E-61	134.9643228
SLC2A4	-3.822761609	1.374608588	-19.89014335	1.37E-63	2.92E-61	134.07494
ILK	-3.189617482	3.544890683	-19.86884235	1.72E-63	3.62E-61	133.8503158
GIMAP5	-2.404495959	0.765806675	-19.856418	1.96E-63	4.07E-61	133.7193046
HIF3A	-3.877007768	1.175420989	-19.83625686	2.43E-63	4.98E-61	133.5067217
CDC45	3.307961855	4.405254594	19.82125758	2.84E-63	5.76E-61	133.3485751
NEK2	3.469433691	4.212319703	19.78213149	4.30E-63	8.62E-61	132.9360798
CEP55	3.543411461	4.817188525	19.75369313	5.82E-63	1.15E-60	132.6362949
MIF	3.185259175	7.387076735	19.71598167	8.67E-63	1.70E-60	132.2388008
ADRB3	-2.522894262	0.668342466	-19.65052949	1.74E-62	3.35E-60	131.5490309
NUSAP1	3.568241049	5.613465208	19.64415196	1.86E-62	3.54E-60	131.4818296
TNNI3K	-0.925502482	0.180017121	-19.6308997	2.14E-62	4.03E-60	131.342193
NKAPL	-1.561487602	0.578677661	-19.62232462	2.34E-62	4.36E-60	131.2518426
FGF10	-2.39313918	0.648952676	-19.61794215	2.45E-62	4.52E-60	131.2056682
CALR	1.71407143	10.49642308	19.61539344	2.52E-62	4.59E-60	131.178815
PTRH1	-1.335502834	0.237048317	-19.61296919	2.58E-62	4.66E-60	131.1532734
MKI67	3.541245701	4.721536899	19.60742215	2.74E-62	4.89E-60	131.0948311
RGS22	-0.923339985	0.264447701	-19.60284681	2.87E-62	5.08E-60	131.0466273
ACAD11	-2.493086112	0.646504383	-19.53685849	5.78E-62	1.01E-59	130.3514967
KIF18B	3.350445748	3.987377239	19.48426444	1.01E-61	1.74E-59	129.7975915
GINS1	3.054876124	4.269950075	19.453489	1.40E-61	2.39E-59	129.4735284
F10	-2.96577177	1.564321663	-19.44704715	1.50E-61	2.53E-59	129.4057013
CDC6	3.104996405	4.439119926	19.42787452	1.83E-61	3.07E-59	129.2038413
RERGL	-2.707897203	0.948027508	-19.38409631	2.91E-61	4.83E-59	128.7429818
UHRF1	3.064716295	3.949373547	19.34214227	4.54E-61	7.38E-59	128.3014081
TPSG1	-1.953955698	0.7057732	-19.34136954	4.58E-61	7.38E-59	128.2932758
EEF1G	-4.973247418	1.437540439	-19.34116378	4.59E-61	7.38E-59	128.2911103
CSRP1	-3.345314648	6.540936358	-19.28678179	8.15E-61	1.30E-58	127.7188565
ADRA1D	-1.841573193	0.594590491	-19.2492298	1.21E-60	1.91E-58	127.3237864
CBX7	-2.955485409	3.716984729	-19.22206714	1.62E-60	2.53E-58	127.0380623
LRRC3B	-1.711818737	0.292853161	-19.19893649	2.06E-60	3.20E-58	126.7947804
KIF4A	3.305720773	4.264463507	19.18621703	2.36E-60	3.62E-58	126.6610124
TNXB	-3.568247964	1.529104063	-19.17427734	2.68E-60	4.07E-58	126.5354527
RNF112	-2.373412864	1.149280897	-19.13399403	4.10E-60	6.18E-58	126.111882
RBM24	-2.902576062	1.07439933	-19.12771041	4.38E-60	6.54E-58	126.0458188
C1QTNF7	-2.71218437	1.171257009	-19.05031968	9.92E-60	1.47E-57	125.2323436
C12orf45	2.295992634	4.683289119	19.03342058	1.19E-59	1.74E-57	125.0547569
SPC24	2.909820034	4.371793581	19.0310699	1.22E-59	1.77E-57	125.0300556
CLEC3B	-4.007743168	3.116728174	-19.00293832	1.64E-59	2.36E-57	124.7344704
TCF21	-3.272299313	1.795282022	-18.98070526	2.07E-59	2.96E-57	124.5008945
ATRIP	-1.598636366	0.389936203	-18.9791114	2.10E-59	2.98E-57	124.4841508
DMGDH	-1.064361362	0.47620324	-18.96058016	2.56E-59	3.59E-57	124.2894893
RRM2	3.806537964	5.511946822	18.95797303	2.63E-59	3.66E-57	124.2621042
TNS2	-2.87315585	4.17477691	-18.93919757	3.21E-59	4.43E-57	124.0649008
SKA1	3.052657292	3.78290669	18.90687469	4.51E-59	6.17E-57	123.7254548
TRPV1	-1.615445231	0.317976178	-18.88305211	5.80E-59	7.87E-57	123.4753173
LGI4	-2.948367222	2.049769551	-18.87840814	6.09E-59	8.20E-57	123.4265595
KLHL10	-0.723581305	0.239111973	-18.87038392	6.63E-59	8.85E-57	123.3423152
GFRA1	-2.778062859	0.954652423	-18.83483341	9.65E-59	1.28E-56	122.9691271
PSMG3	1.890825103	6.504173859	18.82410315	1.08E-58	1.42E-56	122.8565029
SERPINA3	-3.374716297	0.58784663	-18.81460928	1.19E-58	1.56E-56	122.7568618
NCAPH	3.252234864	4.307261277	18.75705369	2.19E-58	2.83E-56	122.1529219
NHEJ1	-1.713092828	0.926345037	-18.71356244	3.47E-58	4.45E-56	121.6967053
SNRPB	1.819460818	9.495215766	18.67409372	5.26E-58	6.69E-56	121.2827939
PKMYT1	2.991016049	3.861441796	18.66724538	5.65E-58	7.14E-56	121.2109857
GINS2	2.841890279	4.343867381	18.65827872	6.21E-58	7.78E-56	121.1169706
GTSE1	2.923729322	3.764869932	18.62436182	8.88E-58	1.10E-55	120.7614037
RXRG	-1.504720852	0.360845239	-18.62015032	9.28E-58	1.15E-55	120.7172581
TTK	3.050914534	3.706198946	18.61739575	9.55E-58	1.17E-55	120.688385
CFD	-4.807646922	5.545715482	-18.59623201	1.19E-57	1.45E-55	120.4665666
CDCA5	3.295741903	4.828048998	18.58360452	1.36E-57	1.65E-55	120.3342322
TICAM2	-1.409611679	0.311479275	-18.57724745	1.46E-57	1.75E-55	120.2676152
PDE2A	-2.782352794	2.14579962	-18.54007498	2.16E-57	2.57E-55	119.878136
TXNDC12	1.398778007	6.516697669	18.53462482	2.28E-57	2.70E-55	119.8210397
CCDC180	-1.096948663	0.254949602	-18.52533197	2.52E-57	2.95E-55	119.7236921
PPP1CA	1.599866555	8.260735104	18.52234506	2.60E-57	3.03E-55	119.692404
IQGAP3	3.30344613	4.166764435	18.51843598	2.71E-57	3.13E-55	119.6514569
MYOT	-1.66983198	0.751867245	-18.50538588	3.11E-57	3.57E-55	119.5147674
PRIMA1	-3.077469588	1.174399004	-18.50054431	3.27E-57	3.72E-55	119.4640589
GPR146	-1.48045846	0.890918007	-18.50013815	3.28E-57	3.72E-55	119.4598051
ZNRF3	-1.450982188	0.279691336	-18.42657082	7.12E-57	8.01E-55	118.6895118
PAFAH1B3	2.936884945	7.146415501	18.41633382	7.93E-57	8.86E-55	118.5823569
KCNB1	-1.81496203	0.386775551	-18.40634796	8.81E-57	9.78E-55	118.4778387
CTRL	-1.030714423	0.227253167	-18.40412094	9.02E-57	9.94E-55	118.4545303
PTTG1	3.118591013	5.832508971	18.38558923	1.10E-56	1.20E-54	118.2605894
CENPA	3.290924229	3.972163046	18.37780421	1.19E-56	1.29E-54	118.1791244
PDE1C	-2.165466556	0.738545199	-18.37033722	1.29E-56	1.39E-54	118.1009918
TMOD1	-3.701077072	1.835297408	-18.35013768	1.59E-56	1.71E-54	117.8896513
ZNF177	-0.823008397	0.140616164	-18.31142387	2.39E-56	2.55E-54	117.4846931
MELK	3.587678688	4.611447747	18.30981177	2.43E-56	2.58E-54	117.4678327
DLGAP5	3.347353079	4.248997517	18.29088465	2.97E-56	3.12E-54	117.2698956
GPRASP1	-2.894018678	2.04640358	-18.24453457	4.83E-56	5.05E-54	116.7852965
LMNB1	3.044122477	5.769303213	18.23915842	5.11E-56	5.31E-54	116.7290993
ACACB	-2.748609203	2.055617405	-18.22639188	5.84E-56	6.04E-54	116.5956595
TLR9	-0.771937696	0.147856522	-18.21650889	6.48E-56	6.65E-54	116.4923688
CHRM2	-2.985953553	0.794184957	-18.20960509	6.97E-56	7.11E-54	116.4202196
EBP	2.069279984	6.55196695	18.18618919	8.92E-56	9.04E-54	116.1755379
SLC52A2	1.793772453	6.893947459	18.14533158	1.37E-55	1.38E-53	115.748713
LIMS2	-3.77200272	3.212963265	-18.13689348	1.50E-55	1.50E-53	115.6605811
PPP1R14B	1.933714247	8.025861904	18.11436527	1.90E-55	1.89E-53	115.4253149
ZNF410	-1.567685252	1.265022506	-18.10498596	2.09E-55	2.07E-53	115.3273781
SMTN	-3.128338024	5.095253058	-18.08221739	2.66E-55	2.61E-53	115.0896657
ANKHD1	-2.062880368	1.634861521	-18.07417762	2.89E-55	2.82E-53	115.0057385
CENPF	3.303037679	4.322609252	18.04491084	3.93E-55	3.82E-53	114.7002709
ITIH5	-3.613969936	2.444181149	-18.03686973	4.27E-55	4.13E-53	114.6163565
SPC25	2.868546428	3.817119139	18.00891645	5.73E-55	5.50E-53	114.3246906
SARNP	-2.41922086	2.209817702	-18.00602151	5.91E-55	5.64E-53	114.2944888
CDC25C	2.566443565	3.029825824	17.91883599	1.47E-54	1.40E-52	113.3852756
PGM5	-5.286330705	2.502967865	-17.85824863	2.78E-54	2.62E-52	112.7538625
KIF11	2.866092726	4.621374462	17.85672608	2.82E-54	2.65E-52	112.7379997
RASA4B	-0.927126539	0.191887361	-17.85302736	2.94E-54	2.74E-52	112.6994654
NUF2	3.256884852	4.195370989	17.83145045	3.68E-54	3.40E-52	112.4746971
TEN1	-2.141971169	0.731168348	-17.83131156	3.68E-54	3.40E-52	112.4732505
NCAPG	2.941504996	3.829816579	17.82443409	3.96E-54	3.63E-52	112.401617
CAMK2A	-1.734036486	0.535932905	-17.81519341	4.36E-54	3.98E-52	112.3053764
POC1A	2.509911422	4.706643167	17.80104313	5.06E-54	4.59E-52	112.1580191
P2RX1	-4.550827121	1.944631407	-17.79451631	5.42E-54	4.89E-52	112.0900573
BUB1B	2.971046797	3.967883316	17.78789006	5.81E-54	5.21E-52	112.0210643
ARHGAP20	-1.949662532	0.850620939	-17.72922633	1.07E-53	9.57E-52	111.4104452
TSPYL2	-2.612769456	4.510712686	-17.72317067	1.14E-53	1.01E-51	111.3474328
KCNA5	-1.88009879	0.654472259	-17.69528872	1.53E-53	1.35E-51	111.0573542
BUB1	2.865438431	4.165490587	17.66229482	2.16E-53	1.90E-51	110.714195
C16orf89	-3.482925678	1.373262286	-17.65795462	2.26E-53	1.97E-51	110.6690624
PID1	-3.29151471	2.095445514	-17.62950888	3.04E-53	2.64E-51	110.3733108
ANGPTL7	-2.242196084	0.554926663	-17.62546389	3.17E-53	2.74E-51	110.3312618
XPNPEP2	-2.990210966	0.958095031	-17.62096761	3.33E-53	2.86E-51	110.2845235
MRPL14	1.742508754	7.781826703	17.61066	3.70E-53	3.17E-51	110.177385
ASPA	-2.275348653	0.894130945	-17.59957039	4.16E-53	3.54E-51	110.062131
FAXDC2	-2.667644712	2.080581206	-17.59585846	4.32E-53	3.66E-51	110.0235559
SRL	-1.350264396	0.511692992	-17.57628664	5.30E-53	4.47E-51	109.8201861
ADCYAP1R1	-1.340843593	0.40135194	-17.52599896	8.97E-53	7.51E-51	109.2978382
SOGA3	-0.557529702	0.127527523	-17.49081138	1.29E-52	1.08E-50	108.9325016
RTEL1	-2.007883773	0.876266231	-17.48021828	1.45E-52	1.20E-50	108.8225451
PTH1R	-2.377296135	1.335233694	-17.47697642	1.50E-52	1.23E-50	108.7888969
TMEM252	-2.715434567	0.673980695	-17.46845133	1.64E-52	1.34E-50	108.7004184
NEGR1	-2.805749434	1.181347584	-17.4629465	1.73E-52	1.41E-50	108.6432902
GDF10	-1.512590218	0.427931937	-17.45672974	1.85E-52	1.50E-50	108.5787779
ITIH4	-1.955396741	0.620724361	-17.45228883	1.94E-52	1.57E-50	108.5326964
SNRPG	1.530934386	6.806904982	17.44975569	1.99E-52	1.60E-50	108.5064121
ZNF593	2.316973788	3.629004214	17.42582268	2.55E-52	2.04E-50	108.2581142
FKBPL	1.749994182	4.816467045	17.4119038	2.95E-52	2.35E-50	108.1137397
GTF2A1L	-1.522435883	0.211268116	-17.40380585	3.21E-52	2.55E-50	108.0297532
PSMB2	1.359054403	6.789327691	17.36423822	4.85E-52	3.83E-50	107.6194921
PRR11	3.023236804	4.217196701	17.35496121	5.34E-52	4.20E-50	107.5233286
LSM4	1.412685438	7.111186675	17.33756636	6.40E-52	5.00E-50	107.3430439
LDLRAD2	-1.624527994	1.100352064	-17.32966785	6.95E-52	5.41E-50	107.2611933
POP7	1.488211277	7.030321459	17.32059842	7.64E-52	5.92E-50	107.1672177
DTL	2.725211366	3.589847056	17.31924668	7.75E-52	5.97E-50	107.1532121
GSN	-2.824616455	7.040574784	-17.31852554	7.80E-52	5.99E-50	107.1457402
ACOX2	-2.699949998	1.456843355	-17.30660295	8.84E-52	6.75E-50	107.0222183
GATA5	-3.417600217	1.125586849	-17.30604326	8.89E-52	6.76E-50	107.0164201
NOVA1	-1.905714388	0.671827561	-17.29129033	1.04E-51	7.84E-50	106.863599
PCSK7	-1.929269166	2.500863353	-17.26573597	1.35E-51	1.02E-49	106.5989501
SNED1	-2.359088388	1.449347787	-17.24940292	1.60E-51	1.20E-49	106.4298406
ADORA2A	-1.050859688	0.309546326	-17.22428671	2.08E-51	1.55E-49	106.1698542
STON1-GTF2A1L	-1.374208322	0.250510588	-17.21572553	2.28E-51	1.69E-49	106.0812519
MRPL17	1.361063296	6.550631744	17.18795256	3.04E-51	2.25E-49	105.793882
SPAG5	2.656061513	4.804726216	17.18193079	3.23E-51	2.38E-49	105.7315865
BEST1	-1.645522039	0.900611265	-17.15636993	4.22E-51	3.09E-49	105.4672075
RNASEH2A	1.984796179	6.116492203	17.13647672	5.19E-51	3.79E-49	105.2615056
BLM	2.00959164	2.861770511	17.13127122	5.48E-51	3.98E-49	105.2076872
NDC80	2.924017836	4.275919707	17.11334891	6.60E-51	4.77E-49	105.0224186
FAM83H	3.358614832	6.790803944	17.107565	7.01E-51	5.05E-49	104.962637
PSMA5	1.310415907	6.192168618	17.10323548	7.33E-51	5.26E-49	104.9178905
ATP6V1F	1.234348946	8.950756184	17.0844421	8.91E-51	6.36E-49	104.7236845
AP1S1	1.709229665	7.257286767	17.08061234	9.27E-51	6.59E-49	104.6841141
CD302	-2.20230119	1.915355183	-17.06762337	1.06E-50	7.51E-49	104.5499217
RDH5	-1.889579069	1.002395916	-17.04732894	1.31E-50	9.23E-49	104.3402975
SOX5	-1.297883117	0.576444488	-17.03672904	1.46E-50	1.03E-48	104.2308305
NCAM1	-3.617596343	1.316015947	-17.02162943	1.71E-50	1.20E-48	104.074919
LAT	-2.380919723	0.833931618	-17.01249109	1.88E-50	1.31E-48	103.980575
LDB3	-2.107634784	0.993880287	-17.01012193	1.93E-50	1.34E-48	103.9561177
AGTR1	-2.883731761	1.131771536	-16.98727161	2.44E-50	1.69E-48	103.7202658
NDST2	-1.779970974	1.614389581	-16.96684305	3.02E-50	2.07E-48	103.5094679
PBK	3.123774755	4.164977668	16.94966418	3.61E-50	2.47E-48	103.3322452
NRN1L	-1.023891751	0.207367013	-16.94925158	3.62E-50	2.47E-48	103.3279891
ZDHHC12	1.99336049	6.276204675	16.93344859	4.27E-50	2.90E-48	103.1649956
KLHL41	-2.242896987	0.823298021	-16.91955667	4.93E-50	3.33E-48	103.0217402
CCNA2	2.843293329	5.163385753	16.91520427	5.16E-50	3.47E-48	102.976863
RAD54L	2.672284313	3.529730924	16.89637561	6.27E-50	4.20E-48	102.7827512
HMMR	2.922386088	3.86348955	16.89190928	6.57E-50	4.38E-48	102.7367131
TACC3	2.496990408	5.499484356	16.84657728	1.05E-49	6.98E-48	102.2695906
RECQL4	2.535889401	5.052959763	16.84584354	1.06E-49	7.01E-48	102.2620322
NUDT1	1.915736295	5.445764337	16.84549672	1.06E-49	7.01E-48	102.2584595
FAM110A	2.261537076	5.743555956	16.82488867	1.31E-49	8.64E-48	102.0461995
EXO1	2.631002747	3.21508419	16.80365542	1.64E-49	1.07E-47	101.8275607
PPP1R12B	-3.36042944	3.33008781	-16.77245864	2.26E-49	1.47E-47	101.5064401
CRY2	-1.659609092	4.090903381	-16.76601922	2.42E-49	1.57E-47	101.4401734
ECE2	1.872142746	3.081682367	16.76284719	2.50E-49	1.62E-47	101.4075329
MRPL47	1.323769232	6.794420674	16.7574583	2.64E-49	1.70E-47	101.3520838
NPAS4	-1.515259378	0.319404299	-16.72163829	3.83E-49	2.46E-47	100.9836164
SGCG	-2.057568419	0.59123979	-16.71763455	3.99E-49	2.55E-47	100.9424426
IGSF9B	-1.758455901	0.631922798	-16.70844039	4.39E-49	2.79E-47	100.8479
SLC35A2	1.930857207	5.893013436	16.6928814	5.15E-49	3.27E-47	100.6879356
UQCC3	1.799438223	5.367806515	16.69211774	5.19E-49	3.28E-47	100.6800852
PRDM6	-2.69829742	1.443169528	-16.67442002	6.24E-49	3.92E-47	100.4981761
CDC25A	2.444803095	3.472628374	16.67093494	6.46E-49	4.05E-47	100.4623593
SEC16B	-1.191219135	0.323305698	-16.66952839	6.56E-49	4.10E-47	100.4479045
FOXM1	3.308603951	4.978869732	16.64963808	8.05E-49	5.01E-47	100.2435258
CADM3	-3.472878319	1.20968924	-16.63274882	9.59E-49	5.94E-47	100.0700284
SNX15	-2.180368126	1.050549165	-16.60916748	1.22E-48	7.55E-47	99.82785482
SVEP1	-2.461494884	1.777244057	-16.60527822	1.27E-48	7.83E-47	99.78792101
SYNM	-5.205068093	3.467889231	-16.59996844	1.35E-48	8.24E-47	99.73340521
LRRK2	-1.876884854	1.072775451	-16.5934394	1.44E-48	8.79E-47	99.66637696
RPL17	-2.445978116	6.049026125	-16.58971645	1.50E-48	9.10E-47	99.62815926
KPNA2	2.617562331	7.278172285	16.58170376	1.62E-48	9.84E-47	99.54591243
SGO1	2.573167746	3.006385618	16.57893448	1.67E-48	1.01E-46	99.51748914
CD300LG	-1.290058561	0.309957881	-16.5697871	1.84E-48	1.10E-46	99.42361043
SOBP	-2.550335487	1.617639783	-16.54775622	2.31E-48	1.38E-46	99.19756037
HSPB2	-2.345784355	1.46008251	-16.54710403	2.32E-48	1.39E-46	99.19086959
CENPU	2.654121724	4.641065042	16.53293315	2.69E-48	1.60E-46	99.04550712
SLC25A39	1.361864611	7.71843586	16.52452816	2.93E-48	1.74E-46	98.95930433
PLK1	2.895087606	4.894341381	16.52128523	3.03E-48	1.79E-46	98.9260472
FEN1	2.481505765	6.151628062	16.51145887	3.35E-48	1.97E-46	98.82528478
CFL1	1.3107719	9.44069426	16.50759783	3.49E-48	2.05E-46	98.78569649
SAPCD2	3.278069534	4.363392873	16.46999696	5.14E-48	2.99E-46	98.40028168
PDIA4	1.936576235	8.347908628	16.46999283	5.14E-48	2.99E-46	98.40023928
ADRM1	1.240148713	7.976967933	16.44330075	6.77E-48	3.93E-46	98.12677126
TMEM132A	2.770195686	5.027605427	16.43396504	7.45E-48	4.31E-46	98.03114986
FILIP1	-2.78144526	1.440782179	-16.39546653	1.11E-47	6.38E-46	97.63696856
MYOM1	-2.627847106	1.362813157	-16.39375557	1.13E-47	6.47E-46	97.61945559
HMGA1	2.795215369	8.732411623	16.38968614	1.18E-47	6.72E-46	97.57780366
EFNA4	2.181145698	5.625082998	16.37677821	1.34E-47	7.65E-46	97.44570383
HAND2	-3.536449155	1.66681462	-16.36962213	1.44E-47	8.21E-46	97.37247967
SEC61A1	1.169676304	8.421069716	16.36933748	1.45E-47	8.21E-46	97.36956716
ITGA8	-2.999926866	2.161609248	-16.35410225	1.69E-47	9.56E-46	97.21370077
ADCY5	-3.433650841	1.816154136	-16.35286397	1.72E-47	9.65E-46	97.20103391
MTFR2	2.229715057	3.217677348	16.34476877	1.87E-47	1.05E-45	97.11823104
LYPLA2	1.610134829	7.624571427	16.34189741	1.92E-47	1.07E-45	97.08886342
SYNE1	-2.051017279	1.631311221	-16.32887512	2.20E-47	1.22E-45	96.95569069
LRFN5	-2.310714987	0.832324609	-16.31558529	2.52E-47	1.40E-45	96.8198094
COA6	1.564293124	6.103923247	16.31225761	2.61E-47	1.44E-45	96.78579006
CACNB2	-2.424226977	1.341542088	-16.28892125	3.31E-47	1.83E-45	96.54726853
VAMP8	2.299410578	9.051352957	16.28586389	3.42E-47	1.88E-45	96.5160256
ADGRB3	-1.650453101	0.495529835	-16.28385013	3.49E-47	1.91E-45	96.49544796
ABI3BP	-3.26134828	1.980672779	-16.28316607	3.51E-47	1.92E-45	96.48845806
WFDC1	-3.059055954	2.470896899	-16.26081644	4.42E-47	2.40E-45	96.26012391
PCNA	2.223814481	8.410676059	16.25871571	4.52E-47	2.45E-45	96.23866597
CKAP2L	2.78744334	3.318773358	16.25640735	4.63E-47	2.50E-45	96.21508806
RCC1	1.861229227	6.287110519	16.23576208	5.72E-47	3.08E-45	96.00425234
FANCI	2.084181043	4.481473992	16.22289851	6.53E-47	3.50E-45	95.87292046
IGSF10	-2.148961025	0.655073051	-16.2214309	6.63E-47	3.54E-45	95.85793852
DNLZ	-1.323315871	0.486762488	-16.21138343	7.34E-47	3.92E-45	95.75537895
DEPDC1B	2.580979385	3.253677084	16.21075566	7.39E-47	3.93E-45	95.74897155
ORC6	2.416746462	3.537325488	16.20390624	7.93E-47	4.20E-45	95.67906628
C7	-5.345610549	2.389438496	-16.18564911	9.56E-47	5.05E-45	95.49277104
OIP5	2.524636075	3.447338572	16.16053569	1.24E-46	6.51E-45	95.23660374
DPP3	1.500509631	6.099497736	16.13164387	1.66E-46	8.73E-45	94.94202387
ZC3H11A	2.193278224	5.265816577	16.12618769	1.76E-46	9.20E-45	94.88640844
SYNPO2	-4.778318075	3.153829544	-16.10380753	2.21E-46	1.15E-44	94.65833701
PMP2	-1.24356944	0.294573694	-16.10266478	2.24E-46	1.16E-44	94.64669373
RFC2	1.555569242	6.064226454	16.08179997	2.77E-46	1.44E-44	94.43414438
TMEM100	-2.564271102	1.155779466	-16.07046023	3.11E-46	1.61E-44	94.31865748
UBALD2	1.99059482	7.728920598	16.06578333	3.27E-46	1.68E-44	94.27103307
HGH1	1.540306932	5.772283537	16.05207329	3.76E-46	1.93E-44	94.13144632
CDH19	-2.246653402	0.690646914	-16.02628382	4.90E-46	2.50E-44	93.86896115
CCDC167	1.832207421	6.633048457	16.01620102	5.43E-46	2.77E-44	93.76636922
TRIP13	2.987914822	4.535762287	16.00821575	5.89E-46	2.99E-44	93.68513203
STMN1	2.770793789	7.047403884	15.99894997	6.48E-46	3.28E-44	93.59088132
DLG2	-1.022198151	0.468146388	-15.98606441	7.39E-46	3.73E-44	93.45983519
PDZRN4	-2.881144137	0.910187777	-15.96805572	8.88E-46	4.47E-44	93.27673493
MRTO4	1.35365759	6.368158014	15.96738444	8.94E-46	4.49E-44	93.26991089
PRC1	2.639392852	4.905098035	15.96227831	9.42E-46	4.72E-44	93.21800608
HM13	1.356643935	6.302862656	15.92491371	1.38E-45	6.89E-44	92.83832537
CDCA2	2.485605759	3.040265711	15.92105684	1.44E-45	7.14E-44	92.7991477
SPSB3	-2.131773441	2.035759558	-15.91352602	1.55E-45	7.69E-44	92.72265794
AS3MT	-1.351428929	0.433419918	-15.90917326	1.62E-45	8.02E-44	92.67845195
COPZ1	1.013800164	7.286801987	15.90067766	1.77E-45	8.72E-44	92.59218145
PLK4	2.119641856	3.417443067	15.89403833	1.89E-45	9.30E-44	92.52476972
EIF2AK1	1.318744304	6.964237712	15.8832305	2.11E-45	1.04E-43	92.41505041
FAIM2	-2.220823603	0.825294742	-15.87353119	2.33E-45	1.14E-43	92.31660221
FOXF1	-3.432386334	3.487426366	-15.86103104	2.65E-45	1.29E-43	92.18975007
SNRPC	1.272860055	7.871629186	15.83325718	3.52E-45	1.71E-43	91.90799942
RABIF	1.316545785	4.742853705	15.82062987	4.00E-45	1.94E-43	91.77994811
PNPLA7	-1.894699425	1.4172262	-15.80800978	4.55E-45	2.20E-43	91.65199871
EBF2	-1.357500798	0.556991755	-15.79718024	5.08E-45	2.45E-43	91.5422258
CHCHD1	1.393353895	6.521095433	15.79352013	5.28E-45	2.53E-43	91.5051301
GNG5	1.251450411	8.512015914	15.78685928	5.65E-45	2.70E-43	91.43762786
PTGFR	-2.727510224	1.259733844	-15.77644134	6.28E-45	3.00E-43	91.33206679
B3GALT2	-1.381733504	0.449790543	-15.77489038	6.38E-45	3.04E-43	91.31635316
PDK4	-4.331059935	3.866843966	-15.76717567	6.90E-45	3.27E-43	91.23819779
BBS1	-1.844415766	1.387891804	-15.76270311	7.22E-45	3.42E-43	91.19289259
CDCA4	2.080976062	5.406136962	15.76113439	7.34E-45	3.46E-43	91.17700301
CACNA1H	-3.570201848	2.817405213	-15.74699289	8.47E-45	3.99E-43	91.03378372
MYH11	-6.605257916	4.784476016	-15.74311696	8.82E-45	4.14E-43	90.99453629
EIF6	1.444180185	8.868713828	15.72452587	1.07E-44	4.98E-43	90.80632247
MAMDC2	-3.571809681	1.975400773	-15.7030295	1.33E-44	6.19E-43	90.58877563
MYOZ2	-0.669450117	0.17993918	-15.69577774	1.43E-44	6.64E-43	90.5154059
AUNIP	2.322143194	3.222639032	15.68430649	1.60E-44	7.44E-43	90.39936541
KIF23	2.501319422	3.976011712	15.67488014	1.77E-44	8.17E-43	90.30402909
RUNX1T1	-1.708813165	0.782609581	-15.66863929	1.88E-44	8.68E-43	90.24091944
ASB2	-3.13096937	2.025760823	-15.66591726	1.93E-44	8.90E-43	90.21339566
COL19A1	-1.52245525	0.339310191	-15.65490079	2.16E-44	9.92E-43	90.10201665
FAAP24	1.620884949	3.451364955	15.64061037	2.50E-44	1.14E-42	89.95757131
PKD1	-1.802541742	3.578568352	-15.63186045	2.73E-44	1.25E-42	89.86914753
SMUG1	1.368904312	4.84104262	15.62432738	2.95E-44	1.34E-42	89.79303234
RMI2	2.663137023	4.805366472	15.61865658	3.13E-44	1.42E-42	89.73574087
FHL1	-4.71430169	3.860655306	-15.61399364	3.28E-44	1.48E-42	89.68863635
PRRT2	-2.515213452	1.627363596	-15.61007735	3.41E-44	1.54E-42	89.64907749
GPIHBP1	-2.685232926	1.57232106	-15.59861532	3.83E-44	1.72E-42	89.53331523
EZH2	2.333374379	4.362548741	15.59218348	4.09E-44	1.84E-42	89.46836697
TNS1	-3.935436349	4.296039552	-15.58855775	4.24E-44	1.90E-42	89.43175814
DIXDC1	-2.710752569	2.4163711	-15.57952847	4.65E-44	2.08E-42	89.34060069
POLR2F	-0.484008249	0.149741833	-15.57376033	4.93E-44	2.20E-42	89.28237507
CPSF3	1.285167356	5.744216267	15.57067452	5.09E-44	2.26E-42	89.25122856
MIS18A	1.909224388	5.350553367	15.56848861	5.20E-44	2.30E-42	89.22916614
PSD	-3.379642078	2.403922055	-15.56747326	5.26E-44	2.32E-42	89.21891853
C1QTNF9	-0.983825503	0.260014381	-15.55837142	5.77E-44	2.54E-42	89.12706542
ORC1	2.428607025	3.402105825	15.52700325	7.93E-44	3.48E-42	88.81062926
SPEG	-3.267923261	1.807780322	-15.4990987	1.05E-43	4.61E-42	88.52929365
PRUNE2	-3.70465811	1.614713022	-15.49472327	1.10E-43	4.80E-42	88.48519411
SCAMP3	1.19784627	7.100748582	15.48217355	1.25E-43	5.44E-42	88.35872712
VEGFD	-2.459176738	1.237928953	-15.47474948	1.35E-43	5.85E-42	88.28392735
NFASC	-2.131293877	1.424705214	-15.47213917	1.38E-43	5.99E-42	88.25763022
LMO3	-3.229793329	1.469514625	-15.45262646	1.68E-43	7.27E-42	88.06109526
CBX3	1.300647834	7.358478246	15.45250917	1.69E-43	7.27E-42	88.05991412
CDKL1	-1.077919882	0.832435128	-15.44869411	1.75E-43	7.54E-42	88.02149713
MCM2	2.58246388	5.710107726	15.44824063	1.76E-43	7.55E-42	88.01693082
JAM2	-2.442030065	2.166830868	-15.4162044	2.44E-43	1.04E-41	87.694448
HDGF	1.483188564	8.566053053	15.40890733	2.62E-43	1.12E-41	87.62102286
TOMM40	1.486562819	6.67651358	15.40284777	2.79E-43	1.19E-41	87.56005789
SHCBP1	2.45499604	3.559903646	15.40189559	2.82E-43	1.19E-41	87.55047868
OCIAD2	2.086624733	6.60753126	15.40000052	2.87E-43	1.21E-41	87.53141435
STYXL1	1.538480814	6.072369434	15.39870714	2.91E-43	1.23E-41	87.51840343
RCAN2	-3.06058978	3.373325193	-15.39526505	3.01E-43	1.27E-41	87.48377881
SORBS1	-4.200439027	3.212335551	-15.3907897	3.15E-43	1.32E-41	87.43876407
ABRACL	2.112784199	7.12891246	15.3822417	3.44E-43	1.44E-41	87.35279612
TRAPPC5	-1.474899575	0.92562594	-15.38182157	3.45E-43	1.44E-41	87.34857122
CCNF	1.926898722	4.14545821	15.37957414	3.53E-43	1.47E-41	87.32597128
ZNF564	-1.36231038	0.99892826	-15.37773724	3.60E-43	1.49E-41	87.30750038
PRELP	-4.447931793	3.246972406	-15.37266732	3.78E-43	1.57E-41	87.25652329
SLIT2	-2.816833099	1.62082587	-15.36959906	3.90E-43	1.61E-41	87.22567507
XRCC2	2.060719215	2.607108425	15.36840113	3.95E-43	1.63E-41	87.21363157
RUVBL2	1.261271461	6.83194441	15.36590965	4.05E-43	1.67E-41	87.18858423
TIMP3	-3.761059087	2.619010004	-15.36532612	4.08E-43	1.67E-41	87.18271808
HSPB6	-5.444103766	3.897217636	-15.36469179	4.10E-43	1.68E-41	87.1763413
MCM10	2.584527433	3.146305492	15.36175892	4.23E-43	1.73E-41	87.14685893
HMCN2	-1.917134091	0.7906527	-15.34859739	4.83E-43	1.97E-41	87.01457541
TMEM258	1.171215515	6.593803268	15.34624514	4.94E-43	2.01E-41	86.99093722
PCOLCE2	-3.622858742	1.98681488	-15.32192474	6.32E-43	2.56E-41	86.74660232
SEM1	1.407245701	5.491528462	15.31865614	6.53E-43	2.64E-41	86.71377345
NOP10	1.387708804	8.953303256	15.30583067	7.44E-43	3.00E-41	86.58497943
PRCD	-1.215218712	0.714943335	-15.28586643	9.10E-43	3.66E-41	86.38456431
PDIA3	1.344663525	8.903896003	15.27611255	1.00E-42	4.03E-41	86.28667778
ADCY4	-2.016935452	2.152363655	-15.27555149	1.01E-42	4.04E-41	86.28104784
KIF22	1.842171165	6.094091263	15.27286889	1.04E-42	4.14E-41	86.25412986
RASGRP2	-2.582794505	1.881900287	-15.25786463	1.21E-42	4.81E-41	86.10360056
CCDC137	1.324985369	6.038447372	15.25654814	1.22E-42	4.86E-41	86.09039518
OLFM1	-2.719252853	1.548931966	-15.23647659	1.50E-42	5.94E-41	85.88910697
SLC39A11	1.954660876	5.087739107	15.22570825	1.67E-42	6.61E-41	85.78115066
P2RY14	-2.233225708	1.423675002	-15.22518168	1.68E-42	6.62E-41	85.77587232
MAGOH	1.268995084	6.591453858	15.21993381	1.77E-42	6.97E-41	85.72326989
MND1	2.201601621	3.40242745	15.21867461	1.79E-42	7.04E-41	85.7106491
STON1	-2.666009976	2.432556612	-15.2152962	1.85E-42	7.27E-41	85.67678938
EIF4A1	-2.903850462	2.96225948	-15.20250102	2.11E-42	8.25E-41	85.54857257
APEX2	1.386322985	5.911440648	15.2000057	2.16E-42	8.44E-41	85.52357168
GSS	1.455906312	7.32669973	15.18439154	2.53E-42	9.85E-41	85.36716129
ASB5	-3.126829902	0.885400579	-15.18017337	2.64E-42	1.03E-40	85.32491587
DGUOK	1.201151293	7.164011598	15.17861694	2.68E-42	1.04E-40	85.30932892
KY	-0.790651268	0.242622115	-15.17318722	2.83E-42	1.10E-40	85.25495686
SYNGR2	1.775403593	7.784715693	15.17076906	2.90E-42	1.12E-40	85.23074393
HDAC4	-1.718492489	2.208541873	-15.15490136	3.41E-42	1.31E-40	85.07189194
MUSK	-0.988998643	0.266275771	-15.14767612	3.66E-42	1.41E-40	84.99957752
SNRPD1	1.423797879	5.629891645	15.14205292	3.88E-42	1.48E-40	84.94330492
FHL5	-2.086175243	1.207474139	-15.1364763	4.10E-42	1.57E-40	84.88750502
P4HB	1.344121325	9.570118371	15.11687951	5.00E-42	1.90E-40	84.6914713
LYVE1	-3.195983471	2.017064116	-15.11662559	5.01E-42	1.90E-40	84.68893186
AGAP5	-1.040495145	0.450132155	-15.11429004	5.13E-42	1.94E-40	84.66557407
PSMB3	1.368868181	8.875215155	15.10842816	5.44E-42	2.06E-40	84.6069548
SNTG2	-0.695959104	0.189898697	-15.10820312	5.45E-42	2.06E-40	84.60470451
RAI2	-3.064592995	2.968382086	-15.09210148	6.41E-42	2.41E-40	84.44372527
FGF2	-2.589478001	1.566646192	-15.08145659	7.13E-42	2.68E-40	84.33733158
LMOD1	-4.972466018	4.219898289	-15.07851341	7.35E-42	2.75E-40	84.30791926
EBF1	-2.349826939	1.916188891	-15.07697438	7.46E-42	2.79E-40	84.29253998
TRIAP1	1.282261407	6.28868921	15.07389773	7.70E-42	2.87E-40	84.26179694
PTGES3L	-1.603342376	1.060790015	-15.07173935	7.87E-42	2.93E-40	84.24023079
ZNF23	-1.480551375	0.793845627	-15.07127371	7.90E-42	2.94E-40	84.2355783
LSR	3.184987708	8.156495191	15.06329856	8.56E-42	3.17E-40	84.15590162
SORBS2	-3.071413434	2.147650689	-15.05437997	9.36E-42	3.46E-40	84.06681575
DTYMK	1.562605432	5.713552307	15.05377046	9.42E-42	3.48E-40	84.06072811
MYL3	-1.382362696	0.584936351	-15.05091525	9.70E-42	3.57E-40	84.03221199
ASPM	2.58028575	3.079941166	15.05003403	9.78E-42	3.59E-40	84.02341126
KDELR1	1.174163008	8.745039273	15.0358581	1.13E-41	4.13E-40	83.8818597
POLR2G	1.172793881	7.014190134	15.02480482	1.26E-41	4.61E-40	83.77151914
TMEM60	1.188071949	5.786287992	15.0223078	1.29E-41	4.72E-40	83.74659611
KCNMB1	-3.403758302	2.221317535	-15.01732562	1.36E-41	4.95E-40	83.69687236
GEMIN7	1.408911337	5.286319621	15.01668345	1.37E-41	4.97E-40	83.69046372
NME1	1.591845466	6.372442447	15.01501165	1.39E-41	5.04E-40	83.67378014
PARPBP	1.890188558	2.869817464	15.01037777	1.46E-41	5.27E-40	83.62753975
MAD2L1	2.360161224	3.935363305	15.00854186	1.48E-41	5.36E-40	83.60922094
LTBP4	-2.790577337	5.07739031	-15.0016712	1.59E-41	5.73E-40	83.54067169
FLAD1	1.353499613	5.771601488	14.9979652	1.65E-41	5.93E-40	83.50370088
APOO	1.559679023	5.255679026	14.99694151	1.67E-41	5.98E-40	83.49348922
GNG7	-2.422133243	1.874819539	-14.99562226	1.69E-41	6.04E-40	83.48032946
POLQ	2.052521965	2.429124732	14.98718099	1.84E-41	6.56E-40	83.39613548
CBX8	1.780602353	3.426260637	14.9858719	1.86E-41	6.64E-40	83.38307988
MANF	1.569346899	7.261206849	14.9834804	1.91E-41	6.78E-40	83.3592304
OGN	-3.802832529	1.518232725	-14.98268375	1.92E-41	6.81E-40	83.35128604
RHNO1	1.556063396	5.687448583	14.98254689	1.93E-41	6.81E-40	83.3499212
ITPA	1.319619135	6.896581693	14.9824594	1.93E-41	6.81E-40	83.34904874
LAMTOR2	1.523021526	7.161345094	14.96758867	2.24E-41	7.89E-40	83.20078035
MOGS	1.271697556	6.848028954	14.9641804	2.32E-41	8.14E-40	83.16680518
CSGALNACT1	-2.133002748	2.847000867	-14.95655393	2.50E-41	8.77E-40	83.09079027
ANLN	3.102726813	4.765531645	14.95356956	2.58E-41	9.02E-40	83.06104784
MGME1	1.493038845	5.568994317	14.95002073	2.67E-41	9.33E-40	83.02568251
CHAF1A	1.746241485	5.133820999	14.9498013	2.67E-41	9.33E-40	83.02349583
ADCY2	-1.264631437	0.431365879	-14.92621901	3.39E-41	1.18E-39	82.78856238
ZNF540	-1.473693917	1.077637356	-14.92394344	3.47E-41	1.20E-39	82.76589904
LRRC70	-1.042069396	0.683938838	-14.91240176	3.89E-41	1.35E-39	82.65096853
UBAC2	1.198733544	6.228779697	14.9039756	4.23E-41	1.46E-39	82.56708076
ALG3	1.196365384	6.253589688	14.90161458	4.33E-41	1.50E-39	82.5435781
UNG	1.557675067	6.460335491	14.89577001	4.60E-41	1.58E-39	82.48540419
ABCA9	-2.447418979	1.187914076	-14.89565779	4.60E-41	1.58E-39	82.4842873
FBXL22	-2.445693502	1.720160407	-14.89505088	4.63E-41	1.59E-39	82.47824681
GALNT15	-2.869616418	1.540093067	-14.87528005	5.64E-41	1.93E-39	82.28151785
LIG1	1.643438031	5.066239093	14.86075137	6.53E-41	2.23E-39	82.13700685
CISD2	1.257614411	5.423663629	14.84650341	7.53E-41	2.56E-39	81.99533447
CDKN3	2.584963208	4.40083779	14.83264469	8.64E-41	2.94E-39	81.85757652
JMJD7	-1.972827833	0.884128007	-14.81523906	1.03E-40	3.49E-39	81.68462379
CAPN3	-1.800230853	0.949785933	-14.81345237	1.05E-40	3.55E-39	81.66687405
FBXW9	1.321704489	4.680216783	14.79485716	1.26E-40	4.26E-39	81.48218506
PLA2G4B	-2.360981335	1.011560813	-14.79199548	1.30E-40	4.38E-39	81.45376963
ATP6V0B	1.236583029	7.23639764	14.78952914	1.33E-40	4.48E-39	81.42928131
SNRPF	1.53834089	6.324624928	14.78858525	1.34E-40	4.51E-39	81.41990983
DBNDD2	-2.56059743	2.5444756	-14.78616107	1.38E-40	4.61E-39	81.39584201
RASA4	-0.895123748	0.447618896	-14.78478273	1.39E-40	4.66E-39	81.38215813
ALDH18A1	1.282518395	6.403154083	14.78268104	1.42E-40	4.75E-39	81.36129386
KNL1	2.137435506	2.663986069	14.7762438	1.52E-40	5.06E-39	81.29739514
PCSK2	-1.578099285	0.345477448	-14.77228297	1.58E-40	5.25E-39	81.25808316
CEP85L	-1.526949233	1.743536928	-14.7698758	1.62E-40	5.37E-39	81.23419319
CYB561	1.759591073	6.29738259	14.75739613	1.83E-40	6.07E-39	81.11036049
SLX1A	-0.663531597	0.168487544	-14.75473009	1.88E-40	6.22E-39	81.08391074
NHSL2	-1.734878003	0.832875728	-14.73276063	2.34E-40	7.73E-39	80.86601443
ARHGAP10	-2.026315384	3.520102862	-14.72614527	2.50E-40	8.24E-39	80.80042427
KIF15	2.369522979	3.246585398	14.71443605	2.81E-40	9.24E-39	80.68435442
TSSK3	-1.366878276	0.648434805	-14.70294371	3.16E-40	1.03E-38	80.57046553
ANGPTL1	-3.155560799	1.464305965	-14.696406	3.37E-40	1.10E-38	80.50569076
SGCA	-3.640599094	2.015602065	-14.69388147	3.45E-40	1.13E-38	80.4806807
KANK2	-2.656076301	5.050290047	-14.68802407	3.66E-40	1.19E-38	80.42265837
KLF2	-2.839752051	4.637647293	-14.68303764	3.85E-40	1.25E-38	80.37326999
PIGT	1.867614686	7.889563788	14.68049784	3.95E-40	1.28E-38	80.34811668
DEPDC1	2.534293671	3.08141467	14.67758988	4.06E-40	1.32E-38	80.31931901
MRPS15	1.152870139	6.588420046	14.67543944	4.15E-40	1.34E-38	80.29802448
MPLKIP	1.099008767	3.95075434	14.67422511	4.20E-40	1.36E-38	80.28600014
FARSA	1.0972953	6.925273791	14.66711583	4.51E-40	1.45E-38	80.21561074
RIC3	-2.177269695	0.954005873	-14.66307445	4.69E-40	1.51E-38	80.17560214
ROMO1	1.646962689	8.618539075	14.66115865	4.79E-40	1.53E-38	80.15663761
ST14	3.177635406	7.628803763	14.66019209	4.83E-40	1.55E-38	80.14706996
ARHGAP11A	2.206316303	3.690644348	14.65899335	4.89E-40	1.56E-38	80.13520429
PPP4C	1.280787319	7.715507786	14.65374463	5.15E-40	1.64E-38	80.08325413
MRPS34	1.259445589	7.921998798	14.64136378	5.83E-40	1.85E-38	79.96073837
KCNS2	-0.819608712	0.226884197	-14.63914912	5.96E-40	1.89E-38	79.93882683
CDCA3	2.166338087	3.876461758	14.63543762	6.18E-40	1.96E-38	79.90210841
CKS1B	2.019669667	5.629797117	14.63261069	6.36E-40	2.01E-38	79.87414337
PPIH	1.394614224	6.233068868	14.62670523	6.74E-40	2.13E-38	79.81573044
AKAP6	-1.703382062	0.728098931	-14.62263825	7.02E-40	2.21E-38	79.77550738
TDRD10	-1.583074977	0.829661918	-14.62022002	7.19E-40	2.26E-38	79.75159258
ESPL1	2.421965565	3.327420723	14.61658583	7.46E-40	2.34E-38	79.71565535
KLHL33	-0.718019297	0.163171017	-14.61175099	7.83E-40	2.45E-38	79.66785019
SUMO2	1.097994408	7.633584848	14.59820454	8.95E-40	2.80E-38	79.5339374
PLPP3	-2.380240224	5.072430456	-14.59514913	9.23E-40	2.88E-38	79.50373941
CAMK1	-2.144226882	2.566101376	-14.59027626	9.69E-40	3.02E-38	79.45558316
TOR3A	1.267212144	5.952026191	14.58113993	1.06E-39	3.30E-38	79.36530862
FANCA	1.957670745	2.985484256	14.57312207	1.15E-39	3.57E-38	79.28610206
WNT2B	-1.427371482	1.215707302	-14.56814154	1.21E-39	3.74E-38	79.23690837
CCDC69	-2.727225563	4.621075104	-14.55934223	1.32E-39	4.07E-38	79.15001037
TACR1	-1.577805707	0.764843511	-14.54721965	1.49E-39	4.59E-38	79.03032399
TIMM23	1.113355414	7.436003417	14.53959002	1.60E-39	4.94E-38	78.95501475
SPINT1	3.346661759	8.084450928	14.53629398	1.66E-39	5.09E-38	78.9224851
MCM4	2.120875017	6.115044484	14.53201494	1.73E-39	5.31E-38	78.88025787
MEN1	1.218331046	5.678530858	14.52687155	1.82E-39	5.57E-38	78.82950689
CC2D2B	-0.521924105	0.211961976	-14.52546876	1.84E-39	5.64E-38	78.81566627
FAM180B	-1.094744951	0.262623677	-14.50839897	2.19E-39	6.67E-38	78.64728657
AARD	-2.48476556	0.81658993	-14.50546231	2.25E-39	6.85E-38	78.61832603
GEMIN6	1.173292981	3.865464031	14.50315436	2.30E-39	7.00E-38	78.59556702
TGFB1I1	-2.894010625	4.410264609	-14.49557363	2.48E-39	7.53E-38	78.52082175
TMEM102	2.040844606	4.732942454	14.4951753	2.49E-39	7.55E-38	78.51689467
FANCD2	1.91063069	3.62549821	14.49085453	2.60E-39	7.86E-38	78.47429903
MCTS1	1.093201686	5.545832488	14.49056678	2.61E-39	7.87E-38	78.47146248
PDZD4	-2.575103935	1.54716775	-14.48538259	2.75E-39	8.27E-38	78.42036125
DHCR7	2.154365738	5.836357651	14.48465015	2.77E-39	8.32E-38	78.41314203
GNAL	-2.281454252	1.829463348	-14.47913676	2.92E-39	8.77E-38	78.35880416
CENPK	2.113691853	2.951249275	14.47565688	3.02E-39	9.06E-38	78.32451165
DTNA	-2.710564846	1.42455423	-14.45787115	3.61E-39	1.08E-37	78.14928838
ILF2	1.451161209	8.432036268	14.45212329	3.82E-39	1.14E-37	78.0926777
TYMS	2.615616911	5.634991496	14.45160063	3.84E-39	1.14E-37	78.08753051
ARL6IP4	-2.882519831	2.585894857	-14.44774616	3.99E-39	1.19E-37	78.04957289
REEP1	-3.003316845	1.390907385	-14.43448126	4.55E-39	1.35E-37	77.91897242
MEIS1	-2.087361522	2.892574265	-14.42634085	4.93E-39	1.46E-37	77.83884704
TLCD1	2.685786872	5.487100397	14.42549081	4.97E-39	1.47E-37	77.83048115
CPED1	-2.637663641	1.748349257	-14.41475111	5.53E-39	1.63E-37	77.72479871
UBE2S	2.053147438	5.815251236	14.4145515	5.54E-39	1.63E-37	77.72283476
MINDY4	-1.300147351	1.200783711	-14.40854679	5.88E-39	1.73E-37	77.66375903
LRRTM1	-0.619869646	0.140980751	-14.39972846	6.41E-39	1.88E-37	77.57701869
NACC1	1.292015646	6.305535661	14.3875809	7.23E-39	2.12E-37	77.45756258
PRPH	-0.994053419	0.297448701	-14.37110802	8.51E-39	2.49E-37	77.29563132
TMEM220	-1.756420916	1.55461489	-14.37053884	8.56E-39	2.50E-37	77.29003744
ADAMTS1	-3.371819034	4.669861947	-14.36892969	8.70E-39	2.54E-37	77.27422314
NDC1	1.545922146	5.012027188	14.3630587	9.22E-39	2.68E-37	77.21653
PER1	-2.504596007	4.606635978	-14.35149145	1.03E-38	3.00E-37	77.10288613
NSDHL	1.321429237	5.966775326	14.34635187	1.09E-38	3.16E-37	77.05240252
ZDHHC16	1.031079164	5.605565636	14.34568855	1.09E-38	3.17E-37	77.04588759
HMGCLL1	-0.849984939	0.252784211	-14.32237469	1.38E-38	3.98E-37	76.81697469
TPM3	1.403006215	7.323872334	14.31652	1.46E-38	4.21E-37	76.75951054
RSPO1	-1.195171305	0.454536045	-14.3137035	1.50E-38	4.33E-37	76.7318696
MMRN1	-2.49514501	1.303736239	-14.30393974	1.65E-38	4.76E-37	76.6360642
NXPH3	-2.526826308	1.643217985	-14.29388155	1.83E-38	5.24E-37	76.53739518
CKAP2	2.061514029	4.861319027	14.28462814	2.00E-38	5.73E-37	76.44664365
STIL	2.020780834	2.957746751	14.25396712	2.71E-38	7.75E-37	76.14609686
CENPE	2.136109603	3.087743209	14.24870222	2.85E-38	8.14E-37	76.09451337
PPP1R12A	-1.772969656	4.416897691	-14.2483411	2.86E-38	8.16E-37	76.09097554
CHEK1	1.813944359	3.615225422	14.24586253	2.93E-38	8.35E-37	76.06669411
FXYD6	-3.714310784	2.840332605	-14.24377097	2.99E-38	8.50E-37	76.04620532
LMNB2	1.752230867	6.333677637	14.23286193	3.33E-38	9.45E-37	75.93935919
PTRH2	1.274207983	4.45680492	14.23144935	3.38E-38	9.57E-37	75.92552632
ATP1B2	-1.952483491	1.437785928	-14.22833357	3.49E-38	9.85E-37	75.89501627
HPSE2	-3.318386248	1.36931576	-14.22284971	3.68E-38	1.04E-36	75.84132397
MYLK	-3.729801761	3.644069744	-14.21751504	3.88E-38	1.09E-36	75.78909975
DDOST	1.318142327	8.67700787	14.21740764	3.88E-38	1.09E-36	75.78804848
TRPC3	-1.481902968	0.646918351	-14.21193738	4.10E-38	1.15E-36	75.73450477
CCDC43	1.184207251	5.193419939	14.20160116	4.54E-38	1.27E-36	75.63335358
ZWILCH	1.507396106	4.086654287	14.19899265	4.65E-38	1.30E-36	75.60783077
LRRC45	1.666978119	5.314297703	14.18991148	5.09E-38	1.42E-36	75.51899075
RAD51AP1	2.451045952	3.937893234	14.18838824	5.17E-38	1.44E-36	75.50409118
ST6GALNAC6	-1.597009106	4.82223202	-14.18622477	5.28E-38	1.47E-36	75.48293021
FAM189A2	-2.340732246	1.77860491	-14.18536658	5.32E-38	1.48E-36	75.47453654
GHR	-2.005196068	1.098536385	-14.17400517	5.95E-38	1.65E-36	75.36343297
FBXL7	-2.443588407	2.425639025	-14.17160073	6.09E-38	1.69E-36	75.3399242
BRI3BP	1.773097575	3.989911563	14.16547689	6.47E-38	1.79E-36	75.28005685
MYL12B	1.321984355	10.04752746	14.16409989	6.56E-38	1.81E-36	75.26659644
SPARCL1	-3.298699612	6.585416636	-14.15273758	7.34E-38	2.02E-36	75.15554739
MREG	2.158439494	4.401577832	14.14375119	8.01E-38	2.20E-36	75.06774329
NUDT5	1.32069024	5.678210511	14.1392116	8.38E-38	2.30E-36	75.023396
NRXN1	-1.027737286	0.216876482	-14.13496786	8.74E-38	2.40E-36	74.98194373
NCLN	1.127886842	6.593838205	14.13469332	8.76E-38	2.40E-36	74.9792623
CD68	-2.387553211	1.774778576	-14.1328522	8.92E-38	2.44E-36	74.96128005
RANBP3L	-2.266481872	0.813771791	-14.13222323	8.97E-38	2.45E-36	74.95513718
DOK6	-1.859363479	0.827260947	-14.12078913	1.00E-37	2.73E-36	74.84348253
BOC	-2.898022159	1.912945114	-14.10961769	1.12E-37	3.05E-36	74.73442614
ALYREF	1.478021715	7.657737861	14.10562923	1.17E-37	3.16E-36	74.69549854
SOX17	-2.173319203	2.185585363	-14.10406764	1.18E-37	3.21E-36	74.68025855
TIMELESS	1.83394701	5.122033251	14.10150167	1.21E-37	3.28E-36	74.65521784
LRRN4CL	-2.512857893	2.03031304	-14.09007817	1.36E-37	3.67E-36	74.54375969
ADD1	-1.189486903	6.059530295	-14.08663839	1.40E-37	3.79E-36	74.51020484
DSN1	1.63269328	5.176274329	14.07916466	1.51E-37	4.07E-36	74.43730993
S100A11	2.240673295	12.47148419	14.06764624	1.69E-37	4.55E-36	74.3249944
VSTM4	-2.30149512	2.267774455	-14.06384993	1.76E-37	4.71E-36	74.28798455
GATA6	-2.837584466	2.479825408	-14.0638057	1.76E-37	4.71E-36	74.28755341
TMED3	1.504177124	4.803255908	14.06257326	1.78E-37	4.76E-36	74.27553934
CHRDL1	-3.698861324	1.666141232	-14.05840881	1.85E-37	4.95E-36	74.23494632
TTC4	-1.515867168	2.189078292	-14.05565477	1.90E-37	5.07E-36	74.20810385
TRAIP	1.721660629	3.514301237	14.04129147	2.19E-37	5.83E-36	74.06814397
EXOSC4	1.548620013	6.274069827	14.03871041	2.25E-37	5.97E-36	74.04299928
MRPL58	1.1166401	6.575219043	14.0323886	2.39E-37	6.34E-36	73.98141981
LAMA2	-2.555586722	2.602018634	-14.03126579	2.42E-37	6.40E-36	73.97048382
FERMT2	-2.903495299	3.665131938	-14.02624656	2.54E-37	6.72E-36	73.9216017
SNRPE	1.143267313	7.152168728	14.02504467	2.57E-37	6.78E-36	73.9098976
TPPP	-2.585705806	1.827845014	-14.02297847	2.62E-37	6.91E-36	73.88977753
JAM3	-2.657085444	3.506228588	-14.02187466	2.65E-37	6.98E-36	73.87902946
GGCT	1.705947556	7.23589935	14.01213035	2.92E-37	7.66E-36	73.7841608
PHYHIP	-2.821273981	1.815769584	-14.01141163	2.94E-37	7.70E-36	73.77716454
MAPK13	2.20433131	5.78839055	13.9904541	3.61E-37	9.45E-36	73.57321731
TUBB	1.509275479	9.953286734	13.98671457	3.74E-37	9.78E-36	73.53683882
BCAP31	1.357276687	9.164024472	13.98505298	3.80E-37	9.93E-36	73.52067589
COL21A1	-2.273146454	1.220443152	-13.97062511	4.38E-37	1.14E-35	73.38036233
CENPH	1.71847933	4.383849727	13.96885882	4.46E-37	1.16E-35	73.36318868
ERCC5	1.471386349	4.06547471	13.9624514	4.74E-37	1.23E-35	73.30089667
CASQ2	-4.248273225	1.905034581	-13.96040832	4.84E-37	1.26E-35	73.28103651
RPN2	1.440455247	9.134918793	13.95458838	5.12E-37	1.33E-35	73.22446885
RNF150	-2.278115669	1.364088865	-13.95237338	5.23E-37	1.35E-35	73.20294229
RNF180	-1.671671745	1.238126102	-13.95190199	5.26E-37	1.36E-35	73.19836127
SLIT3	-3.125854193	2.964853799	-13.94936227	5.39E-37	1.39E-35	73.1736809
CENPW	2.427830005	6.049527437	13.94926448	5.40E-37	1.39E-35	73.17273063
EDEM2	1.244006301	6.333524536	13.94691447	5.52E-37	1.42E-35	73.14989538
PGAM5	1.352182824	5.841834828	13.94324096	5.72E-37	1.47E-35	73.11420276
CKMT2	-1.676314544	1.061271763	-13.94109971	5.84E-37	1.50E-35	73.09339955
SHE	-1.651638312	1.376097044	-13.93763545	6.05E-37	1.55E-35	73.05974549
SPDYE3	1.298631053	2.743736224	13.92496103	6.84E-37	1.75E-35	72.93664573
FAM111B	2.69904115	3.545666442	13.92489875	6.85E-37	1.75E-35	72.93604095
TCEAL2	-3.000329019	1.278756793	-13.92308114	6.97E-37	1.77E-35	72.91839115
KIF14	2.217779543	2.634037515	13.90860673	8.03E-37	2.04E-35	72.77787074
RASL12	-2.967813482	3.328317328	-13.9064646	8.20E-37	2.08E-35	72.75707951
BAX	1.167163943	6.90407321	13.90278838	8.50E-37	2.15E-35	72.72140137
EME1	1.954519986	2.660515354	13.89963947	8.76E-37	2.22E-35	72.69084384
PLSCR3	-2.044227666	1.650193028	-13.88897258	9.73E-37	2.46E-35	72.58735101
TUB	-2.409572287	1.787047842	-13.88515483	1.01E-36	2.55E-35	72.55031788
PSMB5	1.140880609	7.993800767	13.87591647	1.10E-36	2.78E-35	72.46072029
STUM	-2.375400688	0.854810402	-13.87309874	1.14E-36	2.86E-35	72.4333975
BANF1	1.114328526	8.363640748	13.86677632	1.21E-36	3.03E-35	72.37209855
DACT3	-2.944553442	2.153032901	-13.85908242	1.30E-36	3.26E-35	72.29751742
DDIAS	1.921890064	2.844705453	13.85043958	1.42E-36	3.55E-35	72.21375743
HSD17B10	1.195256501	8.117202972	13.847577	1.46E-36	3.64E-35	72.18601999
HDC	-2.005180815	1.065793229	-13.84662352	1.47E-36	3.67E-35	72.17678157
CFL2	-2.359478089	3.304932157	-13.83596997	1.63E-36	4.07E-35	72.07357535
BCL2L12	1.475890777	5.459937463	13.83091929	1.71E-36	4.26E-35	72.02465793
GCSAML	-0.700522913	0.266648204	-13.83062369	1.72E-36	4.27E-35	72.02179522
MPZ	-2.091316384	2.136012262	-13.82488457	1.82E-36	4.51E-35	71.9662193
COPG1	1.116100298	7.621993232	13.82157253	1.88E-36	4.65E-35	71.93415068
PIK3R2	-1.781393565	1.452776561	-13.81916959	1.92E-36	4.75E-35	71.91088622
RANGAP1	1.246525413	7.005440432	13.81820508	1.94E-36	4.79E-35	71.90154864
KCNMA1	-2.39201907	1.33615431	-13.80678311	2.17E-36	5.35E-35	71.79099062
PRKCSH	0.951993258	8.142231104	13.80541221	2.20E-36	5.41E-35	71.77772353
ERH	1.059952148	8.003383196	13.79899891	2.34E-36	5.75E-35	71.71566511
ERCC6L	2.020464004	2.583830689	13.79736296	2.38E-36	5.83E-35	71.69983661
RNASEK	-1.679762756	4.140912522	-13.7794716	2.83E-36	6.93E-35	71.52678009
ABT1	1.087817349	5.778629961	13.77710162	2.89E-36	7.08E-35	71.50386289
PSMA4	1.002925569	6.320846838	13.76908932	3.13E-36	7.65E-35	71.42639763
ZFYVE21	-1.307930756	4.649163858	-13.7666108	3.21E-36	7.82E-35	71.40243818
KDF1	2.946651279	5.543285503	13.75902387	3.45E-36	8.41E-35	71.32910764
DCT	-0.358523087	0.078040389	-13.74759774	3.86E-36	9.38E-35	71.21870055
AGRN	2.170251462	7.146920134	13.74324744	4.02E-36	9.78E-35	71.17667478
FLNC	-4.603955565	3.324519536	-13.74269739	4.05E-36	9.81E-35	71.1713615
PKP3	3.212547059	6.55609112	13.74237713	4.06E-36	9.83E-35	71.16826783
CDK15	-0.657236431	0.322185991	-13.73671356	4.29E-36	1.04E-34	71.11356483
SNRPD2	1.217842169	8.772487377	13.73437321	4.39E-36	1.06E-34	71.09096263
TACR2	-2.956222435	1.605773009	-13.72389469	4.86E-36	1.17E-34	70.98978424
TUBE1	-1.407727455	2.65848971	-13.71925306	5.08E-36	1.22E-34	70.94497574
RNF181	1.060819589	7.819682946	13.71893261	5.10E-36	1.23E-34	70.94188243
TIMM10	1.314550111	7.015784622	13.71568762	5.26E-36	1.26E-34	70.91056052
CHRD	-2.044145013	1.514927732	-13.70545356	5.81E-36	1.39E-34	70.81179705
ITPR1	-2.315499996	2.761118182	-13.69823019	6.23E-36	1.49E-34	70.74210618
EIF3I	0.879466106	8.907381637	13.69057644	6.71E-36	1.60E-34	70.66827945
NR2C2AP	1.336541706	5.994723471	13.6887202	6.84E-36	1.63E-34	70.65037707
TDP1	1.165478307	3.828652789	13.68433502	7.13E-36	1.70E-34	70.60808835
CRYAB	-3.727537739	4.070391827	-13.68067295	7.39E-36	1.76E-34	70.57277719
PPP1R12C	-1.487333893	5.627332437	-13.67128839	8.10E-36	1.92E-34	70.48230525
PPP1R14A	-3.114415622	4.158332557	-13.65183933	9.78E-36	2.32E-34	70.29488738
PDZRN3	-3.096582232	2.564202409	-13.65162592	9.80E-36	2.32E-34	70.29283151
XKR4	-0.568667745	0.110551711	-13.64842378	1.01E-35	2.39E-34	70.26198532
SHISA3	-1.971357412	0.658149905	-13.64062121	1.09E-35	2.58E-34	70.1868356
NAXE	1.1762462	7.461003388	13.62706663	1.24E-35	2.93E-34	70.05632809
PAQR4	2.25069554	4.063694044	13.60730887	1.51E-35	3.55E-34	69.86619054
KIF18A	2.057152105	2.676118913	13.58122246	1.94E-35	4.56E-34	69.61532462
RALY	1.170006381	6.966345549	13.57682448	2.02E-35	4.75E-34	69.57305012
POLE2	1.710924701	3.089392968	13.57483768	2.06E-35	4.84E-34	69.55395436
MRM2	1.101360276	5.635596852	13.56601922	2.24E-35	5.26E-34	69.46921139
SHMT2	1.431227739	6.586656997	13.56444296	2.28E-35	5.33E-34	69.45406639
ITGA7	-3.052929638	3.293569568	-13.56375487	2.29E-35	5.36E-34	69.44745531
ECT2	2.300224486	4.654643707	13.56313474	2.31E-35	5.38E-34	69.44149731
PRICKLE2	-2.132738268	2.528621375	-13.55658458	2.46E-35	5.73E-34	69.3785725
TRMT112	1.045582895	8.401206983	13.54645564	2.71E-35	6.31E-34	69.28129273
ABCB6	-2.124584729	2.597303487	-13.53563434	3.01E-35	6.99E-34	69.17739706
LMOD3	-0.847115641	0.345881964	-13.53290967	3.09E-35	7.17E-34	69.15124281
EIF5A	1.260787435	9.287200913	13.52797288	3.24E-35	7.51E-34	69.10386007
IGF1	-1.971921342	0.75451767	-13.51855352	3.55E-35	8.21E-34	69.01347416
C7orf25	-1.09080352	1.047974693	-13.5183144	3.56E-35	8.22E-34	69.01117995
TTYH3	1.723706639	6.212529628	13.51696125	3.61E-35	8.32E-34	68.99819767
SSTR1	-1.654303462	0.619324434	-13.50681575	3.98E-35	9.16E-34	68.90087823
MRPL15	1.29648179	7.499082791	13.49153951	4.61E-35	1.06E-33	68.75440076
PFDN2	1.681477826	8.635982783	13.45754319	6.40E-35	1.47E-33	68.42867497
SAC3D1	1.681166766	5.015651593	13.45646734	6.47E-35	1.48E-33	68.4183727
LPAR2	2.03478437	5.367913244	13.4532209	6.67E-35	1.53E-33	68.38728709
SFN	4.321831336	10.01786674	13.44654508	7.11E-35	1.63E-33	68.3233742
METTL24	-1.575353639	0.712905423	-13.4448991	7.23E-35	1.65E-33	68.30761802
HAAO	-2.257570954	2.763073902	-13.43251746	8.14E-35	1.86E-33	68.18912047
BRIP1	1.871763096	2.43582868	13.42970411	8.37E-35	1.91E-33	68.16220198
GRIK3	-1.136230345	0.354817636	-13.41296869	9.83E-35	2.24E-33	68.00212497
SLC25A17	0.980380096	4.62767428	13.41196566	9.93E-35	2.25E-33	67.99253349
TRIM34	-1.289169579	0.930468156	-13.40828239	1.03E-34	2.33E-33	67.957315
TPM1	-2.8809557	5.691870443	-13.40261604	1.09E-34	2.46E-33	67.90314274
POLR2J	1.221446943	7.005813707	13.39982065	1.12E-34	2.52E-33	67.87642142
RPA3	1.388349074	4.949258361	13.39604346	1.16E-34	2.61E-33	67.84031883
APH1A	1.268855343	8.041094626	13.390474	1.22E-34	2.75E-33	67.78709354
HELLS	1.681069772	3.084731558	13.379807	1.35E-34	3.05E-33	67.68517939
RAB9B	-2.193810648	1.560242019	-13.37512623	1.41E-34	3.18E-33	67.64046947
FBLN5	-2.88560468	3.824872372	-13.37401626	1.43E-34	3.21E-33	67.62986831
GALNT4	-1.021312423	0.45226107	-13.3718134	1.46E-34	3.28E-33	67.60883002
GOLGA8N	-0.898139584	0.528225736	-13.36821216	1.51E-34	3.39E-33	67.57443985
POLD1	1.425365849	4.961747005	13.35279784	1.75E-34	3.92E-33	67.42728511
C1orf53	1.948667704	3.720366774	13.35023293	1.80E-34	4.02E-33	67.40280595
MORN5	-1.686602418	0.490998383	-13.34631674	1.87E-34	4.16E-33	67.36543429
SLC39A4	2.082135588	4.797450528	13.34424489	1.90E-34	4.24E-33	67.34566482
NR3C2	-2.346445076	1.531239946	-13.32473413	2.30E-34	5.11E-33	67.15955886
CHAF1B	1.909519488	3.629351346	13.31899061	2.43E-34	5.39E-33	67.10479595
NPR2	-1.888150003	2.797311308	-13.31718339	2.47E-34	5.48E-33	67.08756662
DMD	-2.411932114	1.484817791	-13.30026811	2.90E-34	6.44E-33	66.92635258
PLCL1	-1.478412724	1.055129748	-13.29954304	2.92E-34	6.47E-33	66.91944414
ADAMTS8	-2.312514466	1.262519101	-13.29925955	2.93E-34	6.48E-33	66.91674312
JTB	1.090933547	8.583118295	13.29414614	3.08E-34	6.80E-33	66.86802788
SYPL2	-1.764309137	0.945157973	-13.2889055	3.24E-34	7.14E-33	66.818109
FAM135B	-0.535357181	0.090160447	-13.28682686	3.30E-34	7.27E-33	66.79831158
ITGA10	-1.573549178	1.077737617	-13.28417344	3.39E-34	7.45E-33	66.77304187
TMEM208	1.156392016	6.555844419	13.27808588	3.59E-34	7.89E-33	66.71507536
GRK5	-1.904195493	2.988797393	-13.27750804	3.61E-34	7.92E-33	66.70957375
EIF1AD	0.933334684	5.171077162	13.27586454	3.67E-34	8.04E-33	66.69392638
ZCCHC24	-2.614193522	3.806588953	-13.27433243	3.72E-34	8.14E-33	66.67934037
TMEM223	1.216300011	5.174609012	13.2713204	3.83E-34	8.37E-33	66.6506672
PDE1A	-1.981898447	1.404365561	-13.26054668	4.25E-34	9.27E-33	66.54812964
RBPMS2	-3.399767931	3.358659222	-13.24943318	4.73E-34	1.03E-32	66.44239618
DOLPP1	1.387735625	5.351889817	13.24839521	4.77E-34	1.04E-32	66.43252289
CHMP4A	-1.648554793	3.068670856	-13.24669742	4.85E-34	1.05E-32	66.41637413
SCUBE1	-1.323904705	0.614516397	-13.23869406	5.24E-34	1.14E-32	66.34026127
E2F1	2.51220063	5.196183664	13.22157921	6.17E-34	1.34E-32	66.1775644
GPR135	-1.210072628	0.993963409	-13.22001224	6.27E-34	1.36E-32	66.16267313
TBC1D7	1.225749716	3.250501684	13.21973543	6.28E-34	1.36E-32	66.16004261
AP1M2	3.385720204	6.883714287	13.21730038	6.43E-34	1.39E-32	66.13690349
HSPA12A	-1.975671222	1.594663122	-13.21645682	6.48E-34	1.40E-32	66.12888792
AOC3	-3.375925657	4.234811915	-13.21405242	6.63E-34	1.43E-32	66.10604255
ARMC6	1.066819986	5.285447489	13.21182404	6.78E-34	1.46E-32	66.0848712
NLGN1	-1.297288182	0.530656069	-13.20557954	7.19E-34	1.54E-32	66.02555203
PTRHD1	1.385443044	5.315871315	13.20398721	7.30E-34	1.57E-32	66.01042777
PKDCC	-3.656702286	2.440481574	-13.1876214	8.54E-34	1.83E-32	65.85502838
PLAC9	-2.822294765	3.255432871	-13.18690557	8.60E-34	1.84E-32	65.84823324
TMUB1	1.239507918	6.791965025	13.18371197	8.87E-34	1.89E-32	65.81791937
ATAD3A	1.259666384	5.683068835	13.17594178	9.55E-34	2.04E-32	65.74417785
PAMR1	-2.508581269	3.0030497	-13.17120153	9.99E-34	2.13E-32	65.69920085
OSTC	1.085103026	7.463271044	13.17001035	1.01E-33	2.15E-32	65.68789963
MRGPRF	-3.363830753	3.626050347	-13.16608912	1.05E-33	2.23E-32	65.65070061
SNRPB2	1.088954014	6.387649813	13.15093751	1.21E-33	2.57E-32	65.50700967
CGNL1	-2.262646034	1.910399172	-13.14918725	1.23E-33	2.61E-32	65.49041564
TRIM11	1.269376021	4.422986824	13.1466289	1.26E-33	2.67E-32	65.46616207
PTCH2	-1.331436579	1.117570221	-13.14253714	1.31E-33	2.78E-32	65.42737583
PRKAG2	-1.618689314	3.555384279	-13.14087655	1.33E-33	2.82E-32	65.41163643
CCNE1	2.453692885	4.776595543	13.13815058	1.37E-33	2.89E-32	65.38580111
NUP37	1.182314777	4.811934242	13.13634515	1.39E-33	2.93E-32	65.36869147
IFI30	-2.269622831	1.58328589	-13.12991148	1.48E-33	3.12E-32	65.30772951
CLN6	1.228955054	5.57921371	13.12979189	1.48E-33	3.12E-32	65.30659643
FAT4	-1.607764231	1.108789376	-13.1196681	1.63E-33	3.43E-32	65.21069617
SFRP5	-1.774893951	0.529867677	-13.11726112	1.67E-33	3.50E-32	65.18790019
POMP	1.046885086	8.037943834	13.10422456	1.89E-33	3.96E-32	65.06446637
CELF2	-2.378555878	2.30459428	-13.10410488	1.90E-33	3.96E-32	65.06333349
MARCKSL1	2.484242095	8.703587409	13.09388963	2.09E-33	4.36E-32	64.96665109
MAP3K20	-2.324912594	3.716690038	-13.08632201	2.25E-33	4.68E-32	64.89504895
AKR1A1	1.218192245	7.287421126	13.08551675	2.26E-33	4.71E-32	64.8874309
POU6F1	-1.565039147	2.091444429	-13.0772399	2.45E-33	5.09E-32	64.80914154
KLHDC1	-1.426064041	1.597335535	-13.07666355	2.46E-33	5.11E-32	64.80369072
COPE	0.904283442	7.469607418	13.06469441	2.76E-33	5.72E-32	64.69051797
BRMS1	1.171004757	6.670445406	13.05741106	2.96E-33	6.12E-32	64.62167373
KRT18	3.308640119	9.526658135	13.05715646	2.96E-33	6.13E-32	64.6192675
ABHD16A	-1.441757291	2.902809783	-13.0526361	3.09E-33	6.39E-32	64.57654886
PRR19	1.554100332	2.235009975	13.0508579	3.15E-33	6.49E-32	64.5597462
FNBP1	-1.947496027	4.643461521	-13.04845994	3.22E-33	6.64E-32	64.53708892
C11orf52	-1.071314533	0.343987264	-13.0454529	3.31E-33	6.82E-32	64.50867924
PPIL1	1.340586533	6.194377758	13.04172493	3.43E-33	7.06E-32	64.47346265
FGF9	-1.459727567	0.438385779	-13.04064936	3.47E-33	7.12E-32	64.46330298
RBM8A	1.037302906	6.473619634	13.04025401	3.48E-33	7.14E-32	64.45956868
RASSF7	2.398770496	6.298656764	13.03993192	3.49E-33	7.15E-32	64.45652635
SF3B4	1.183414789	7.644376831	13.02643734	3.97E-33	8.12E-32	64.32909397
NEXN	-2.899138253	3.155045219	-13.01640288	4.37E-33	8.92E-32	64.23437473
GOLGA8R	-0.495541588	0.211501667	-13.00623932	4.81E-33	9.81E-32	64.13847041
BIN1	-2.902415744	3.743281209	-13.00596317	4.82E-33	9.83E-32	64.1358651
HAPLN2	-1.067965649	0.333060969	-13.00434149	4.90E-33	9.97E-32	64.12056606
FGFR1	-2.994148459	3.307215668	-13.00385145	4.92E-33	1.00E-31	64.11594311
IL11RA	-1.732154918	3.029862795	-13.00323485	4.95E-33	1.00E-31	64.11012644
AP2S1	1.187068695	7.776941113	12.99332126	5.44E-33	1.10E-31	64.01662309
HSPB7	-3.906713997	2.416306503	-12.99227439	5.49E-33	1.11E-31	64.00675106
COASY	1.01206662	6.504553254	12.98605012	5.83E-33	1.18E-31	63.94806339
PFDN4	1.153336351	5.65788798	12.98570629	5.85E-33	1.18E-31	63.94482185
IL1RAPL1	-0.566819143	0.173555158	-12.97619264	6.40E-33	1.29E-31	63.85514474
MYDGF	1.141038813	7.759718561	12.96984366	6.80E-33	1.37E-31	63.79531481
BOP1	1.478042557	6.434184727	12.96870005	6.87E-33	1.38E-31	63.78453933
ACTC1	-5.310957209	2.488088167	-12.96773064	6.93E-33	1.39E-31	63.77540566
WDHD1	1.757737267	3.306440268	12.96423121	7.17E-33	1.44E-31	63.74243668
MRGBP	1.136424469	5.351794646	12.9619605	7.33E-33	1.47E-31	63.72104595
TONSL	1.619857298	4.225152254	12.96181357	7.34E-33	1.47E-31	63.7196619
ZEB1	-2.412333082	2.903003383	-12.9617999	7.34E-33	1.47E-31	63.71953318
TXNDC5	-2.326414814	2.613794823	-12.95303178	7.97E-33	1.59E-31	63.63695143
GARNL3	-1.643925401	1.590528236	-12.95020599	8.19E-33	1.63E-31	63.61034239
TACR3	-1.293109925	0.296678829	-12.95014692	8.19E-33	1.63E-31	63.60978622
DYNLL1	0.933430123	8.053726655	12.9405736	8.97E-33	1.79E-31	63.51965889
NR4A1	-3.336425195	4.898647759	-12.93853826	9.15E-33	1.82E-31	63.50050117
CREBRF	-1.334802606	2.653784675	-12.93652085	9.32E-33	1.85E-31	63.48151368
PSMA7	1.070791523	8.721429823	12.93637519	9.34E-33	1.85E-31	63.48014279
SLC50A1	1.629444586	6.797418503	12.92063489	1.08E-32	2.15E-31	63.33204475
CDRT4	-1.516212238	0.945346923	-12.91397849	1.15E-32	2.28E-31	63.26944042
CSE1L	1.267695911	7.098726235	12.91282362	1.17E-32	2.31E-31	63.25858021
UMPS	1.193323719	4.405626298	12.90809157	1.22E-32	2.41E-31	63.21408543
HAUS8	1.084325324	3.214480313	12.90673961	1.24E-32	2.44E-31	63.20137451
ZEB2	-1.961355778	2.04603308	-12.90213012	1.29E-32	2.54E-31	63.15804135
TUBA1C	1.762880937	6.859665428	12.8886634	1.47E-32	2.89E-31	63.03148328
KCNAB1	-1.028159021	0.982660022	-12.88760472	1.48E-32	2.91E-31	63.02153649
MRPS23	1.068925666	4.834737501	12.8833465	1.54E-32	3.03E-31	62.98153252
PRKCZ	1.747133503	3.583586751	12.87715078	1.64E-32	3.21E-31	62.92333742
METTL1	1.171900077	5.012102331	12.87304818	1.70E-32	3.33E-31	62.88480965
GALE	1.815627529	5.89737776	12.86882102	1.77E-32	3.46E-31	62.84511805
ARHGAP39	1.492265047	3.624156748	12.8635426	1.86E-32	3.63E-31	62.79556385
TRAF2	1.290396051	5.067203976	12.86342607	1.86E-32	3.63E-31	62.79446999
CNIH4	0.908856197	5.159639616	12.86157067	1.90E-32	3.69E-31	62.77705361
MYRIP	-1.311155308	0.637298899	-12.86141801	1.90E-32	3.69E-31	62.7756207
KLF9	-2.53813161	4.1531288	-12.85919347	1.94E-32	3.77E-31	62.75474094
ARF1	0.822494014	9.206715627	12.8458928	2.20E-32	4.27E-31	62.62993409
BAG2	-2.435224942	3.030481086	-12.83178475	2.51E-32	4.87E-31	62.49761626
CNN1	-5.283438857	5.1640563	-12.82956788	2.56E-32	4.97E-31	62.47683061
KCNQ4	-1.986742955	1.323257058	-12.8267917	2.63E-32	5.09E-31	62.45080307
CCDC136	-1.867677782	1.494247956	-12.82602833	2.65E-32	5.12E-31	62.44364672
NPIPA1	-1.593276186	1.677217315	-12.81685133	2.89E-32	5.58E-31	62.35763048
CCDC107	-1.538854348	3.882124209	-12.81642869	2.90E-32	5.60E-31	62.35366973
TMEM69	1.101238783	5.829650381	12.81593822	2.92E-32	5.62E-31	62.3490734
FOXP2	-1.680106991	0.939514056	-12.80919183	3.11E-32	5.98E-31	62.2858596
SQLE	2.238780799	5.815388251	12.80460498	3.25E-32	6.24E-31	62.24288957
KCNH2	-2.777950978	1.593271557	-12.79823533	3.45E-32	6.61E-31	62.18322985
PCDHGB7	-1.506486611	1.03718451	-12.79432086	3.58E-32	6.85E-31	62.14657275
MRPL27	1.190154056	6.198596535	12.79316787	3.62E-32	6.92E-31	62.13577659
YARS2	1.128747793	5.250028891	12.78593669	3.87E-32	7.40E-31	62.06807664
PABPC5	-1.141445198	0.583869998	-12.78567968	3.88E-32	7.41E-31	62.06567079
SLC18A2	-1.053053275	0.532057776	-12.78358377	3.96E-32	7.55E-31	62.04605188
AQP1	-2.434948395	6.230960941	-12.78043873	4.08E-32	7.77E-31	62.01661545
CENPX	1.369664333	6.987521321	12.77945232	4.12E-32	7.83E-31	62.00738364
MAD1L1	1.070565764	4.36405314	12.76947479	4.52E-32	8.59E-31	61.91402305
PTGS1	-3.989162985	3.748538059	-12.76289665	4.81E-32	9.13E-31	61.85248934
CLIP3	-2.947708681	3.692447512	-12.75894639	4.99E-32	9.47E-31	61.81554469
SRPRB	1.027665257	6.066374	12.75830927	5.02E-32	9.51E-31	61.80958652
NAALAD2	-1.054871905	0.713011446	-12.75733809	5.07E-32	9.59E-31	61.80050465
WDR4	1.305919241	4.783274938	12.75585983	5.14E-32	9.71E-31	61.78668141
MTHFD1L	1.697381079	4.559248904	12.75353626	5.25E-32	9.92E-31	61.76495521
ELOC	0.966732682	5.345037005	12.75092839	5.38E-32	1.02E-30	61.7405729
DNAJB5	-2.37981403	2.882189551	-12.74919739	5.47E-32	1.03E-30	61.72439019
SLC39A7	1.346317053	8.020009746	12.74393226	5.75E-32	1.08E-30	61.67517405
RAB23	-2.438008236	3.059015246	-12.7398618	5.98E-32	1.12E-30	61.63713169
GEN1	1.352464472	2.751417502	12.7356358	6.22E-32	1.17E-30	61.59764162
PEG3	-2.096817434	0.926635921	-12.73380361	6.33E-32	1.19E-30	61.58052253
RGS19	1.449048995	5.204629934	12.7303925	6.53E-32	1.22E-30	61.54865388
NXT1	1.171492542	6.601161832	12.72832507	6.66E-32	1.25E-30	61.52934067
ECSCR	-2.149733455	3.180054881	-12.72721149	6.73E-32	1.26E-30	61.51893854
SLC35C2	0.950054799	5.390282181	12.71747096	7.38E-32	1.38E-30	61.42796929
TUBG1	1.266677654	6.593500137	12.71601652	7.48E-32	1.39E-30	61.41438867
AURKAIP1	1.150929399	7.852022009	12.71127757	7.82E-32	1.46E-30	61.37014461
SKP2	1.929708552	5.219066517	12.70996739	7.92E-32	1.47E-30	61.35791374
CIT	1.761575886	2.964477244	12.7063486	8.19E-32	1.52E-30	61.32413461
NPR1	-2.259773476	2.470343737	-12.70448093	8.34E-32	1.55E-30	61.3067028
OTX1	1.868471097	1.951767784	12.69362304	9.23E-32	1.71E-30	61.20538524
ARHGEF25	-2.626262465	3.860727548	-12.68868668	9.67E-32	1.79E-30	61.1593364
GGH	2.547193995	5.2949551	12.68085627	1.04E-31	1.92E-30	61.08630762
JUP	2.494216932	9.08157717	12.68041693	1.05E-31	1.93E-30	61.08221085
RPUSD2	0.978610381	4.278250986	12.68010115	1.05E-31	1.93E-30	61.07926629
ANKEF1	1.690619335	3.063594676	12.67663159	1.08E-31	2.00E-30	61.04691581
CSK	1.055595064	6.229083112	12.67325489	1.12E-31	2.06E-30	61.01543511
DPT	-4.545780132	3.07586252	-12.66724376	1.18E-31	2.17E-30	60.95940373
GREM2	-2.170100801	1.044363427	-12.66705224	1.18E-31	2.18E-30	60.9576187
CTNNBIP1	1.303144758	5.8629803	12.6654369	1.20E-31	2.21E-30	60.94256393
KIAA1614	-1.183291193	1.221337613	-12.66460103	1.21E-31	2.22E-30	60.93477411
ANKRD53	-1.0916605	0.853799417	-12.66322951	1.23E-31	2.25E-30	60.92199284
ZMYND19	1.241829515	5.506713605	12.66269747	1.23E-31	2.26E-30	60.91703487
SLC35B2	1.228327055	6.906874259	12.66221005	1.24E-31	2.26E-30	60.91249275
COA4	1.125800323	6.469000566	12.65960724	1.27E-31	2.32E-30	60.8882397
LRRC4B	-1.928701662	1.433986761	-12.65871048	1.28E-31	2.34E-30	60.87988424
EPHA7	-2.481611282	1.381825907	-12.65170261	1.37E-31	2.49E-30	60.8145986
MYOM2	-1.169718025	0.740974956	-12.65166341	1.37E-31	2.49E-30	60.81423342
PELI2	-2.286141167	2.285359806	-12.64380524	1.47E-31	2.68E-30	60.74104672
PDXK	1.480930126	5.798269599	12.64207676	1.50E-31	2.72E-30	60.72495147
CCT3	1.026110909	8.34561638	12.6415045	1.51E-31	2.73E-30	60.71962299
MAPT	-1.906837978	0.929508188	-12.63708814	1.57E-31	2.84E-30	60.67850435
SPNS1	-1.806995766	2.178583873	-12.63371764	1.62E-31	2.93E-30	60.64712786
DBF4	1.371367866	3.621173265	12.62946713	1.69E-31	3.05E-30	60.60756488
LMAN2	1.000635075	8.147591138	12.62761014	1.72E-31	3.10E-30	60.59028237
ATP6AP1	1.21124369	7.409534077	12.6260245	1.74E-31	3.14E-30	60.5755261
SGO2	1.62249547	2.815671411	12.62475099	1.76E-31	3.17E-30	60.56367524
RITA1	1.070366412	5.20792621	12.61832098	1.87E-31	3.37E-30	60.50384849
GABARAP	-1.149652437	6.485619384	-12.61571679	1.92E-31	3.45E-30	60.47962239
RPUSD1	1.055233776	5.366762295	12.61080133	2.01E-31	3.60E-30	60.43390163
NECAB1	-1.948503307	1.194089213	-12.60971297	2.03E-31	3.64E-30	60.42377946
PDLIM3	-3.594974283	3.380877537	-12.60778034	2.07E-31	3.70E-30	60.40580636
COX6B1	1.339805736	9.689832516	12.60775148	2.07E-31	3.70E-30	60.40553795
TPSD1	-2.568541182	1.311742834	-12.5930722	2.37E-31	4.24E-30	60.26906599
BAIAP2L1	1.923763501	5.668555007	12.59107675	2.42E-31	4.31E-30	60.25052038
CACNA1C	-2.046517528	1.47090354	-12.58760161	2.50E-31	4.45E-30	60.21822577
ISG15	3.0035349	8.59369897	12.58347321	2.59E-31	4.62E-30	60.17986599
ESM1	3.067667676	3.389803547	12.58283973	2.61E-31	4.64E-30	60.17398047
NFKBIE	1.600553625	5.228461194	12.57764753	2.74E-31	4.87E-30	60.12574582
GRIK5	-1.842669734	1.109857086	-12.57677157	2.76E-31	4.90E-30	60.11760923
ANK2	-1.778582194	0.969343944	-12.57623638	2.78E-31	4.92E-30	60.11263812
SAMD1	1.176077303	6.688752315	12.57481722	2.81E-31	4.98E-30	60.09945677
DDX39A	1.153558421	6.517756652	12.57405016	2.83E-31	5.01E-30	60.09233249
PHLDB1	-1.823183347	2.924943829	-12.57161894	2.90E-31	5.12E-30	60.06975326
FTSJ1	1.080262708	5.907914312	12.56729445	3.02E-31	5.33E-30	60.02959589
POPDC2	-2.770663945	2.634873863	-12.5664322	3.04E-31	5.37E-30	60.02158984
RAC3	2.433626004	4.595419903	12.56596781	3.06E-31	5.38E-30	60.017278
BLOC1S2	1.185326365	5.593332229	12.56425397	3.10E-31	5.46E-30	60.00136596
ERAL1	1.071968854	6.813896232	12.56368593	3.12E-31	5.49E-30	59.99609217
ALG9	-0.9853307	2.223942	-12.56116427	3.20E-31	5.61E-30	59.97268229
HSD17B6	-2.685306591	2.893073187	-12.55692037	3.33E-31	5.83E-30	59.93328898
SYNE3	-1.326700382	1.120257512	-12.55564759	3.36E-31	5.90E-30	59.92147577
ETV4	3.011484318	4.533887255	12.55436278	3.41E-31	5.96E-30	59.90955158
GNL2	1.05113564	5.665116266	12.55205079	3.48E-31	6.09E-30	59.88809568
ESRP1	3.175524058	6.32893913	12.54739184	3.63E-31	6.35E-30	59.84486507
ALG8	1.209313015	5.323534902	12.54536622	3.70E-31	6.46E-30	59.82607166
MRPL19	1.103427805	4.983000471	12.53622983	4.03E-31	7.03E-30	59.74132355
TIMM8A	1.165593069	3.728428129	12.53253287	4.18E-31	7.27E-30	59.70703939
TCEAL7	-2.30840072	2.248222954	-12.52906953	4.31E-31	7.50E-30	59.67492617
VDAC1	1.192254538	8.082571782	12.52567044	4.45E-31	7.74E-30	59.64341283
PLCB4	-2.425154337	1.819880297	-12.52315533	4.56E-31	7.91E-30	59.62009755
YDJC	1.540727765	6.050449966	12.5208074	4.66E-31	8.08E-30	59.59833414
CCDC34	1.536634556	3.96927719	12.5153942	4.90E-31	8.49E-30	59.54816555
PIGU	1.322380038	6.017706433	12.51091237	5.11E-31	8.84E-30	59.50663665
BCKDHA	-1.539074356	2.731632749	-12.5034567	5.48E-31	9.47E-30	59.43756784
ZFPM2	-1.836137394	1.377264994	-12.50336356	5.48E-31	9.47E-30	59.43670517
LPP	-2.00779294	4.285567776	-12.49852415	5.74E-31	9.90E-30	59.39188391
TMSB10	1.852040453	13.05168473	12.49693849	5.82E-31	1.00E-29	59.37719987
BYSL	1.20452997	5.719144704	12.49666002	5.84E-31	1.00E-29	59.37462114
DDR2	-2.680500715	2.713155583	-12.49358773	6.01E-31	1.03E-29	59.34617286
WDR62	1.785279599	2.594329717	12.49125795	6.14E-31	1.05E-29	59.32460228
EPCAM	3.628051152	6.975986805	12.48748543	6.36E-31	1.09E-29	59.28967785
C19orf53	1.122518405	8.188948227	12.48234922	6.67E-31	1.14E-29	59.24213725
KCND3	-2.365652952	1.643130857	-12.47882219	6.89E-31	1.18E-29	59.20949662
KCNIP3	-1.703624167	1.181011365	-12.47790742	6.95E-31	1.19E-29	59.20103163
ARF5	0.954577639	8.371655463	12.47615416	7.07E-31	1.21E-29	59.18480847
ALG6	1.055412735	3.777451284	12.47355195	7.24E-31	1.24E-29	59.1607319
NAIF1	0.87622899	3.66820161	12.46959534	7.51E-31	1.28E-29	59.12412852
UBE2Q1	0.935543748	6.428628368	12.46541742	7.81E-31	1.33E-29	59.08548379
BUD31	0.816028824	6.373773799	12.46364758	7.94E-31	1.35E-29	59.06911516
RGN	-2.029925276	1.217193865	-12.46017136	8.20E-31	1.39E-29	59.03696799
GSTM5	-2.510154039	1.592605205	-12.46005811	8.21E-31	1.39E-29	59.03592082
ZNF154	-1.503456592	1.352626328	-12.45903645	8.29E-31	1.41E-29	59.0264736
KCTD5	1.203146562	5.61776594	12.45630289	8.50E-31	1.44E-29	59.00119859
EPM2A	-1.402151315	2.000106014	-12.454193	8.67E-31	1.47E-29	58.98169191
IER3IP1	1.130285242	5.687698591	12.45046265	8.98E-31	1.52E-29	58.94720754
CENPI	1.734356147	2.597097688	12.45025951	9.00E-31	1.52E-29	58.94532978
UBE2V1	-1.457517309	3.146154136	-12.43477943	1.04E-30	1.75E-29	58.8022823
RCVRN	-0.405261701	0.164744658	-12.43434766	1.04E-30	1.76E-29	58.79829365
HENMT1	1.833628751	4.69230138	12.43181509	1.07E-30	1.80E-29	58.77489946
PFDN6	1.163839145	5.929429335	12.41431584	1.26E-30	2.12E-29	58.61331622
SRPX	-3.533184155	4.083793701	-12.41386947	1.26E-30	2.12E-29	58.60919601
APOC1	3.025057059	6.020488776	12.41277544	1.28E-30	2.14E-29	58.59909786
MRPL37	1.098149215	6.895662121	12.4117648	1.29E-30	2.16E-29	58.5897699
VMA21	1.039350046	5.146497856	12.40951644	1.31E-30	2.20E-29	58.56901922
KNSTRN	1.553293191	4.343597961	12.40833019	1.33E-30	2.22E-29	58.55807182
PLCB3	1.156617648	6.095105441	12.4065061	1.35E-30	2.26E-29	58.541239
ARPC5	0.961405961	6.171581228	12.40477582	1.37E-30	2.29E-29	58.52527296
TCF3	1.229442497	6.022907788	12.40398095	1.38E-30	2.31E-29	58.5179388
BRCA2	1.548054241	2.098346279	12.40002498	1.44E-30	2.39E-29	58.48144063
PARVA	-1.589563919	4.85103303	-12.39989315	1.44E-30	2.39E-29	58.48022446
MYL9	-3.612563262	7.937897086	-12.3988531	1.45E-30	2.42E-29	58.47062987
CNTN4	-1.283939682	0.781105289	-12.39279877	1.54E-30	2.55E-29	58.41478563
COX7A1	-2.472635545	4.136838649	-12.38835509	1.60E-30	2.66E-29	58.37380623
POLDIP2	0.907825958	7.84379287	12.38660919	1.63E-30	2.70E-29	58.35770764
DDX56	0.818791967	6.468739316	12.38498145	1.65E-30	2.74E-29	58.34269948
MARVELD3	2.147507818	3.429930566	12.38380405	1.67E-30	2.76E-29	58.33184422
SAMD4A	-1.992122722	2.312825433	-12.37830214	1.76E-30	2.91E-29	58.28112503
LONRF2	-1.951875062	0.927405595	-12.36710793	1.95E-30	3.22E-29	58.17796556
FOXD3	-1.14026161	0.447781345	-12.3661525	1.97E-30	3.25E-29	58.16916296
ACTG2	-5.141535321	5.982991317	-12.36493329	1.99E-30	3.28E-29	58.15793059
AK2	0.748349694	6.285602432	12.35572747	2.17E-30	3.57E-29	58.07313652
RECK	-1.83303293	2.162284633	-12.35490743	2.18E-30	3.59E-29	58.06558476
CABP1	-1.418150917	0.837007327	-12.34722919	2.34E-30	3.85E-29	57.99488712
PLEKHH2	-1.767399107	1.501401552	-12.3467402	2.35E-30	3.87E-29	57.99038546
TBX5	-1.907658755	1.183402971	-12.34615507	2.37E-30	3.88E-29	57.98499885
RACGAP1	1.895242296	5.080972109	12.34461273	2.40E-30	3.94E-29	57.97080088
CENPN	1.709608523	3.87570531	12.34176626	2.47E-30	4.04E-29	57.94460022
SLC12A8	2.199386294	3.370599093	12.34024501	2.50E-30	4.09E-29	57.93059879
CCDC85A	-0.978929253	0.394883893	-12.32839748	2.79E-30	4.56E-29	57.82158507
NAV3	-1.369507263	0.722273081	-12.32464667	2.89E-30	4.72E-29	57.78708317
BRCA1	1.636644628	3.265699244	12.32399549	2.91E-30	4.74E-29	57.7810938
MDP1	-1.231113906	2.631967693	-12.32241412	2.95E-30	4.81E-29	57.76654947
RPS6KA1	1.611377389	5.159878321	12.31845885	3.06E-30	4.98E-29	57.73017565
ELP4	1.426901909	4.225259887	12.31837475	3.06E-30	4.98E-29	57.72940231
MS4A2	-1.601723116	0.946187644	-12.31705508	3.10E-30	5.04E-29	57.71726758
PTCH1	-1.486107329	1.860025886	-12.31158022	3.26E-30	5.29E-29	57.66693155
ANKS1B	-0.864359599	0.29685536	-12.30826524	3.36E-30	5.45E-29	57.63645887
MRPL48	1.004521518	4.531190139	12.29427938	3.83E-30	6.20E-29	57.50793961
PCK2	1.620975565	5.595579463	12.28615514	4.13E-30	6.68E-29	57.43331733
TRUB2	1.022528476	4.818161981	12.2848077	4.18E-30	6.76E-29	57.42094329
TRAF4	2.05506266	6.828367512	12.28360242	4.23E-30	6.83E-29	57.40987529
TNFAIP8L3	-2.584314436	2.485843686	-12.27985412	4.38E-30	7.06E-29	57.37545835
SCLY	-0.985332765	1.060956513	-12.27970482	4.38E-30	7.06E-29	57.37408763
SEC61B	1.012782975	7.767007684	12.27581288	4.54E-30	7.31E-29	57.33835758
ARHGAP6	-2.409404957	1.708029056	-12.27570252	4.55E-30	7.31E-29	57.33734452
LASP1	1.36228753	7.202938853	12.27277089	4.67E-30	7.51E-29	57.31043437
SLC8A3	-0.535738298	0.161783061	-12.27008995	4.79E-30	7.69E-29	57.28582822
SOX4	2.38088112	6.711481265	12.26922029	4.83E-30	7.74E-29	57.27784686
STAT5B	-1.131451609	5.267598478	-12.26260035	5.13E-30	8.22E-29	57.21710147
PYM1	1.150841872	6.061391586	12.26204484	5.16E-30	8.26E-29	57.21200477
CD34	-1.896947206	3.978051967	-12.26029965	5.24E-30	8.38E-29	57.19599372
WDR18	1.185373444	6.205370227	12.25836543	5.34E-30	8.53E-29	57.17824974
MXRA7	-1.977227521	4.399900638	-12.25731434	5.39E-30	8.60E-29	57.16860795
CAPZA1	1.092281518	7.325922163	12.25214642	5.65E-30	9.01E-29	57.12120786
LGI1	-0.449599835	0.098715075	-12.25101911	5.71E-30	9.10E-29	57.11086953
MRPS26	1.241053939	7.781279028	12.25005502	5.76E-30	9.17E-29	57.10202849
NPHP3	-1.328428613	2.231546434	-12.24914283	5.81E-30	9.24E-29	57.09366359
SH3BGRL3	1.481990747	9.182984804	12.24633606	5.97E-30	9.47E-29	57.06792724
SERINC2	3.349131393	8.428334113	12.24533599	6.02E-30	9.55E-29	57.05875792
TWIST2	-2.729303738	2.085011309	-12.24352498	6.12E-30	9.71E-29	57.04215438
DIAPH3	1.919212117	2.477411898	12.24231202	6.19E-30	9.81E-29	57.03103445
TIMM29	0.849231966	5.146083646	12.23769648	6.46E-30	1.02E-28	56.9887261
OST4	1.020384439	9.544275576	12.23755956	6.47E-30	1.02E-28	56.98747109
PCGF1	0.902975701	4.704398814	12.2372445	6.49E-30	1.02E-28	56.98458348
ZNHIT2	1.326095129	5.336232597	12.23590751	6.57E-30	1.04E-28	56.97232961
HPRT1	1.454832596	6.476639441	12.23201972	6.81E-30	1.07E-28	56.93670098
ACSM5	-0.776149625	0.360960993	-12.23066536	6.89E-30	1.09E-28	56.92429066
MZT1	1.350797501	5.346164566	12.22703499	7.13E-30	1.12E-28	56.89102795
FSD2	-0.329747114	0.095087145	-12.22624486	7.18E-30	1.13E-28	56.88378921
CNRIP1	-2.143211543	2.671118536	-12.22299665	7.40E-30	1.16E-28	56.85403312
LSM5	0.974445962	4.954431263	12.22297862	7.40E-30	1.16E-28	56.85386797
CCDC117	-1.500361123	1.511342594	-12.22201873	7.47E-30	1.17E-28	56.84507539
LAD1	3.450070718	7.869369591	12.21997393	7.61E-30	1.19E-28	56.82634627
COMMD5	0.964058169	5.357545867	12.21518764	7.95E-30	1.24E-28	56.78251285
MAP1B	-2.777589816	3.058802468	-12.21026981	8.32E-30	1.30E-28	56.73748371
ZDHHC11B	-2.058805504	1.090577738	-12.20890264	8.43E-30	1.32E-28	56.72496703
SHISA6	-0.999471802	0.354761818	-12.20574803	8.68E-30	1.35E-28	56.69608885
MOB2	-1.011471695	4.941027393	-12.20153586	9.02E-30	1.41E-28	56.65753527
IFNGR2	1.222389037	7.148023211	12.19639848	9.46E-30	1.47E-28	56.61052235
DGKG	-1.57103735	1.005743237	-12.19391232	9.68E-30	1.51E-28	56.58777475
RERG	-2.25946659	2.078819634	-12.19002069	1.00E-29	1.56E-28	56.55217205
ACR	-0.561723736	0.267092835	-12.1885683	1.02E-29	1.58E-28	56.53888638
CPNE6	-0.863797428	0.236429506	-12.18840466	1.02E-29	1.58E-28	56.53738948
STK32B	-1.356067669	0.899123959	-12.18173027	1.08E-29	1.68E-28	56.476346
GPM6A	-0.933352911	0.338651652	-12.18124721	1.09E-29	1.68E-28	56.47192862
MEIS2	-1.84845573	2.762283176	-12.17440557	1.16E-29	1.79E-28	56.40937422
FBXO31	-1.048466848	4.178023731	-12.17361285	1.17E-29	1.80E-28	56.40212733
GPER1	-1.706102818	1.515305239	-12.17328097	1.17E-29	1.81E-28	56.39909342
TAGLN2	1.736583217	10.3557549	12.16852347	1.22E-29	1.89E-28	56.35560714
PDGFRA	-2.646678444	3.076865895	-12.16691397	1.24E-29	1.91E-28	56.34089724
CDK5	1.083188536	4.673040324	12.16318425	1.28E-29	1.98E-28	56.30681368
BLOC1S3	1.209220687	4.930842593	12.16309842	1.29E-29	1.98E-28	56.30602941
GNAO1	-2.043688559	1.139770346	-12.16256468	1.29E-29	1.98E-28	56.30115227
CBX4	1.321591771	5.432167694	12.15526782	1.38E-29	2.12E-28	56.23448772
SRXN1	-2.035710475	2.030179106	-12.15504903	1.38E-29	2.12E-28	56.23248917
ITGB3	-1.935274798	1.269725424	-12.15456467	1.39E-29	2.13E-28	56.22806474
ULBP2	2.75423486	3.628017958	12.15243185	1.42E-29	2.17E-28	56.2085836
NOL10	0.937094896	5.288329148	12.14914473	1.46E-29	2.24E-28	56.17856233
ZNF536	-1.125240265	0.330043743	-12.14508423	1.52E-29	2.32E-28	56.14148346
NFATC4	-2.118705239	3.529062622	-12.14487196	1.52E-29	2.32E-28	56.13954523
VPS25	0.889878782	6.527305964	12.14081022	1.58E-29	2.41E-28	56.10246166
RFC5	1.337961951	4.802665134	12.13822642	1.62E-29	2.46E-28	56.0788749
CDCP1	2.520037723	5.193496278	12.1367074	1.64E-29	2.49E-28	56.06500931
A1BG	-0.662247513	0.293989224	-12.13324736	1.69E-29	2.57E-28	56.03342956
ACTG1	1.049566206	12.24158657	12.1323732	1.71E-29	2.59E-28	56.02545185
DCHS2	-0.693415211	0.193827179	-12.13092498	1.73E-29	2.62E-28	56.01223577
NACC2	-1.797593675	3.699752574	-12.12292676	1.86E-29	2.82E-28	55.93926044
MKX	-1.847790139	0.888647633	-12.12244569	1.87E-29	2.83E-28	55.93487197
PDAP1	0.819807674	7.586351249	12.12121874	1.89E-29	2.86E-28	55.92367971
TBL2	0.920589983	5.186929454	12.11986423	1.91E-29	2.89E-28	55.91132451
IFFO1	-1.966389951	2.559551232	-12.11696997	1.97E-29	2.97E-28	55.88492681
GLA	1.35410366	5.71498246	12.10744383	2.15E-29	3.24E-28	55.79806413
APBB1	-2.444450971	3.046496941	-12.09515238	2.40E-29	3.62E-28	55.68603753
NOC4L	1.012217158	5.792066114	12.08613209	2.61E-29	3.93E-28	55.6038616
TUFM	1.015798048	8.635166511	12.07981555	2.76E-29	4.16E-28	55.54633566
SMARCB1	1.086941689	7.084311854	12.07796442	2.81E-29	4.23E-28	55.52947992
PKHD1L1	-0.564175969	0.160677553	-12.07622078	2.86E-29	4.29E-28	55.51360417
CDO1	-2.293263141	1.248418075	-12.07477748	2.90E-29	4.35E-28	55.50046392
COX8A	0.911052684	10.0410821	12.0737877	2.92E-29	4.38E-28	55.49145305
TPI1	1.162182045	9.696470811	12.07002508	3.02E-29	4.53E-28	55.45720217
CHD5	-0.765586677	0.225938011	-12.06095327	3.29E-29	4.92E-28	55.37464417
SSR3	0.991564718	6.840662946	12.05845574	3.36E-29	5.03E-28	55.35192096
NPM3	1.542776039	6.874169241	12.05805393	3.38E-29	5.04E-28	55.34826538
PREX2	-1.472463196	1.190340179	-12.05711442	3.40E-29	5.08E-28	55.33971828
NDUFS6	1.360008045	7.59211613	12.05516763	3.47E-29	5.17E-28	55.32200849
SMYD2	1.287627299	5.125387101	12.04823951	3.69E-29	5.50E-28	55.25899588
FKBP1A	0.907187078	8.578738666	12.04531122	3.79E-29	5.65E-28	55.23236807
USHBP1	-1.155314458	1.329184586	-12.04211012	3.91E-29	5.81E-28	55.2032632
COX5A	1.038322211	7.931388517	12.04201104	3.91E-29	5.81E-28	55.20236248
ST8SIA1	-1.324299351	0.821652129	-12.03537577	4.16E-29	6.17E-28	55.14204653
JPH2	-3.038994093	2.467614195	-12.03335767	4.23E-29	6.28E-28	55.12370504
NTF3	-1.595830912	0.898340878	-12.03290393	4.25E-29	6.30E-28	55.11958145
CUTC	-1.110831329	4.924923467	-12.03227474	4.28E-29	6.33E-28	55.11386344
TMEFF1	-0.924564807	0.254592753	-12.02857526	4.42E-29	6.54E-28	55.08024628
PALLD	-2.724675503	5.453693167	-12.02741603	4.47E-29	6.61E-28	55.0697134
C14orf28	-1.032825928	2.377803218	-12.02609914	4.52E-29	6.68E-28	55.05774871
C4orf48	2.532533165	4.966842457	12.01293983	5.10E-29	7.53E-28	54.93822534
ZHX3	-1.282599074	3.058530766	-11.99819822	5.84E-29	8.61E-28	54.80440991
POLR2H	0.940126469	6.334436177	11.99021607	6.28E-29	9.25E-28	54.73198793
CLDN5	-2.580657029	3.490800053	-11.98227833	6.76E-29	9.94E-28	54.65999344
LRRC59	1.297612355	7.089493995	11.97748757	7.06E-29	1.04E-27	54.61655362
TMED2	1.102695216	8.076486541	11.97300849	7.35E-29	1.08E-27	54.57594791
PRDX4	1.359901548	7.15438386	11.96933092	7.60E-29	1.12E-27	54.54261428
PARD3B	-1.71486806	1.767730801	-11.96491832	7.92E-29	1.16E-27	54.50262528
RPL26L1	1.031151567	5.687832405	11.95903385	8.35E-29	1.22E-27	54.44930939
PLPPR4	-1.927988248	1.21960597	-11.95665045	8.54E-29	1.25E-27	54.42771856
PRRG2	2.304543919	4.779215852	11.94715087	9.31E-29	1.36E-27	54.3416854
DARS2	1.520955186	4.993273647	11.93602069	1.03E-28	1.51E-27	54.24092963
GID8	1.099625279	6.442760442	11.93574094	1.03E-28	1.51E-27	54.23839782
SUMO1	0.842710787	7.299900987	11.93458809	1.04E-28	1.52E-27	54.22796456
MTURN	-1.775832056	3.982765822	-11.9276204	1.11E-28	1.62E-27	54.16491821
ANKRD29	-1.889621371	1.189017766	-11.92629552	1.13E-28	1.64E-27	54.15293235
CSDC2	-2.867775062	1.940081091	-11.9229207	1.16E-28	1.69E-27	54.12240427
LIN9	1.295707099	2.914510589	11.92113466	1.18E-28	1.72E-27	54.10624992
STAP2	2.399069523	6.351506555	11.92082934	1.18E-28	1.72E-27	54.1034885
OXLD1	1.274329371	6.037524709	11.92078996	1.18E-28	1.72E-27	54.10313228
ABCC9	-1.686056759	1.247375302	-11.92027737	1.19E-28	1.72E-27	54.09849629
ARPC5L	1.159452449	6.046338816	11.91961302	1.20E-28	1.73E-27	54.09248791
MRPL57	1.042118565	6.428920553	11.91712508	1.22E-28	1.77E-27	54.06998853
PCP4	-5.053381786	2.911714914	-11.91540001	1.24E-28	1.80E-27	54.0543895
MRPS12	1.333220338	6.476780889	11.91301631	1.27E-28	1.84E-27	54.03283667
MAD2L1BP	1.076994762	5.589538532	11.90817728	1.33E-28	1.92E-27	53.98909025
STARD13	-1.834192642	2.580443285	-11.90426678	1.38E-28	1.98E-27	53.95374479
NDUFA2	1.1250439	7.082708835	11.9040231	1.38E-28	1.99E-27	53.95154246
ZFP2	-1.316010843	1.135487444	-11.90123163	1.42E-28	2.04E-27	53.92631536
CPTP	1.238623156	6.110787126	11.89977209	1.43E-28	2.06E-27	53.91312649
ALKAL2	-1.244573387	0.697100498	-11.89588772	1.49E-28	2.13E-27	53.87803
E2F2	2.082891029	2.739019299	11.88573248	1.63E-28	2.34E-27	53.78630246
LRCH2	-1.926647294	1.54674625	-11.88477696	1.64E-28	2.36E-27	53.77767375
RRP1	1.24374983	5.757555689	11.88175649	1.69E-28	2.42E-27	53.75040029
ISCA2	0.895064605	4.388069453	11.88129431	1.70E-28	2.43E-27	53.74622735
ITPKB	-1.454178195	4.409163816	-11.87718147	1.76E-28	2.52E-27	53.70909672
MCM5	1.434282135	5.471452587	11.87446128	1.81E-28	2.58E-27	53.68454268
APMAP	1.32246777	7.70777246	11.87259138	1.84E-28	2.62E-27	53.66766549
ZDHHC24	0.97887392	4.075036631	11.87250653	1.84E-28	2.62E-27	53.66689971
ABL1	-1.398680702	5.659034525	-11.86685727	1.94E-28	2.76E-27	53.61591967
ADAMTS5	-1.63422588	1.556732751	-11.86386457	1.99E-28	2.83E-27	53.58891812
NUDT10	-1.712225699	0.82640834	-11.85913359	2.08E-28	2.95E-27	53.54624023
LSM2	1.114837147	7.248567669	11.85173272	2.22E-28	3.16E-27	53.47949517
BMP5	-2.4712441	1.296578124	-11.84059439	2.46E-28	3.49E-27	53.37908474
MICAL3	-1.403392788	1.861802463	-11.83265541	2.64E-28	3.75E-27	53.30754608
SS18L2	1.155535868	5.943584465	11.83152992	2.67E-28	3.78E-27	53.29740624
CALCOCO1	-1.365885008	4.854005338	-11.82212837	2.91E-28	4.12E-27	53.21272491
NBEA	-1.982807905	1.373583006	-11.81837603	3.01E-28	4.25E-27	53.1789368
WWC1	1.994800708	3.69861522	11.81836182	3.01E-28	4.25E-27	53.17880883
AGMAT	1.851979542	2.890154914	11.81333517	3.15E-28	4.45E-27	53.133555
PRKG1	-1.938411733	1.737976588	-11.80321696	3.45E-28	4.87E-27	53.04249356
HSBP1	1.066967105	5.596670565	11.80242883	3.47E-28	4.90E-27	53.03540227
BUB3	0.984185669	5.497242493	11.80126973	3.51E-28	4.95E-27	53.02497364
THOC3	1.278299313	3.98306395	11.80018068	3.55E-28	4.99E-27	53.01517572
DEFB124	-0.940187251	0.338295435	-11.79647315	3.67E-28	5.16E-27	52.98182356
MFSD5	1.21463625	6.187522342	11.79563956	3.70E-28	5.20E-27	52.97432556
ITM2A	-2.665963473	3.639496148	-11.79189497	3.82E-28	5.37E-27	52.94064686
CASP6	1.350457883	5.507829627	11.78816186	3.95E-28	5.55E-27	52.90707702
ADHFE1	-2.266684731	1.983803726	-11.78675701	4.00E-28	5.62E-27	52.89444546
TMED9	0.95495332	8.40876641	11.7857949	4.04E-28	5.66E-27	52.88579519
COA7	1.15629056	4.60642776	11.78338965	4.13E-28	5.78E-27	52.86417127
PDE5A	-1.905196492	2.497185932	-11.77678957	4.38E-28	6.13E-27	52.80484668
CHMP4C	2.380967285	5.436198025	11.77471084	4.47E-28	6.24E-27	52.78616568
SFXN1	1.089624842	4.609440111	11.76365551	4.94E-28	6.89E-27	52.68684364
DCHS1	-2.107298756	2.66747808	-11.7522629	5.47E-28	7.64E-27	52.58454289
PAICS	1.344569187	6.042127147	11.74962896	5.61E-28	7.81E-27	52.56089877
REV3L	-1.431817684	2.673303299	-11.74927855	5.62E-28	7.83E-27	52.55775341
DDX54	0.867372402	6.203890903	11.74556491	5.82E-28	8.09E-27	52.52442228
MAP1A	-2.302253557	2.252311	-11.73867489	6.19E-28	8.61E-27	52.46259689
TBX20	-2.020387102	0.842840686	-11.73860459	6.19E-28	8.61E-27	52.46196622
NUP93	1.028025419	4.322290126	11.73438024	6.44E-28	8.93E-27	52.42406996
RIBC2	1.92869117	2.610030521	11.73219009	6.56E-28	9.10E-27	52.4044251
RFC4	1.541574938	5.03016337	11.72855153	6.78E-28	9.40E-27	52.37179301
MYZAP	-2.772981561	3.494476772	-11.71865978	7.42E-28	1.03E-26	52.28310656
RBPMS	-2.1388861	4.872833091	-11.71680633	7.54E-28	1.04E-26	52.26649356
TOMM34	1.563255187	7.156882214	11.71348228	7.77E-28	1.07E-26	52.2367025
CCPG1	-1.259431171	2.61987936	-11.71021953	8.01E-28	1.11E-26	52.20746523
MEF2D	-1.026308924	5.072721316	-11.70877244	8.11E-28	1.12E-26	52.19449936
PDZD11	1.011593526	6.733750533	11.7044262	8.44E-28	1.16E-26	52.15556234
MAP3K12	-1.553809483	2.589223254	-11.70182076	8.64E-28	1.19E-26	52.13222439
NUP85	0.936464327	5.458230958	11.70120284	8.69E-28	1.20E-26	52.12668984
TFG	1.043954237	6.60260058	11.7010415	8.70E-28	1.20E-26	52.12524475
PAK4	1.372985687	5.668432741	11.69839967	8.91E-28	1.22E-26	52.10158456
PDE4D	-1.631503937	2.494046374	-11.69657577	9.06E-28	1.24E-26	52.08525132
LAMC3	-2.264683571	2.678542913	-11.69573853	9.12E-28	1.25E-26	52.07775423
MSRB3	-2.961837133	3.55492251	-11.695243	9.17E-28	1.26E-26	52.07331718
CENPL	1.305807671	2.77949583	11.68359473	1.02E-27	1.39E-26	51.96904408
DAAM2	-1.959363541	2.062168134	-11.68211806	1.03E-27	1.41E-26	51.95582913
SLC16A13	1.77857002	3.698813136	11.67626004	1.09E-27	1.49E-26	51.90341373
WDR53	1.016164265	4.509845575	11.67608877	1.09E-27	1.49E-26	51.90188143
MTERF3	1.06539921	5.563896477	11.67529204	1.10E-27	1.50E-26	51.89475371
CALD1	-2.863157094	5.976845158	-11.66980049	1.15E-27	1.57E-26	51.84563223
BNC2	-1.853404978	1.240658126	-11.66651307	1.19E-27	1.62E-26	51.81623237
RPL9	-1.284012644	8.995210412	-11.65761116	1.29E-27	1.75E-26	51.73664356
TIMM13	1.204912215	7.083290028	11.6572601	1.29E-27	1.76E-26	51.73350555
MRPS7	0.830433675	6.39654681	11.65390474	1.33E-27	1.81E-26	51.70351531
CRISPLD2	-2.673660811	4.492512915	-11.65236993	1.35E-27	1.83E-26	51.68979877
EXOSC5	1.30644776	6.270944458	11.65135382	1.36E-27	1.85E-26	51.68071833
FAM180A	-1.730175333	0.962471707	-11.64665643	1.42E-27	1.93E-26	51.63874571
MDK	2.671485043	8.465238104	11.64476295	1.44E-27	1.96E-26	51.62182947
NCAPG2	1.71784338	4.016595505	11.64370723	1.46E-27	1.97E-26	51.61239837
GYPE	-0.701952876	0.400444825	-11.64216182	1.48E-27	2.00E-26	51.59859346
OMD	-2.268276977	1.132051449	-11.63595925	1.56E-27	2.11E-26	51.54319695
FGF7	-2.914570977	2.109834574	-11.63363518	1.60E-27	2.16E-26	51.52244429
MTMR10	-1.107606441	3.226479183	-11.62938334	1.66E-27	2.24E-26	51.4844833
ACTA2	-3.414773647	7.791088823	-11.6278347	1.68E-27	2.27E-26	51.47065868
UNC5C	-1.396425052	1.028929875	-11.62660421	1.70E-27	2.29E-26	51.45967489
CHRNA5	1.46516684	2.508637986	11.6263354	1.71E-27	2.30E-26	51.45727549
NMUR1	-1.06423747	0.568915315	-11.61657842	1.86E-27	2.50E-26	51.37020436
TMC6	1.647616402	5.399031827	11.61567665	1.88E-27	2.52E-26	51.36215898
CSTF2	1.28420037	5.332312672	11.6088287	2.00E-27	2.68E-26	51.30107384
ANP32A	0.904574911	6.147355281	11.60796557	2.01E-27	2.70E-26	51.29337594
TMTC1	-2.220256959	1.865124973	-11.60534288	2.06E-27	2.76E-26	51.26998714
NDNF	-2.133790291	1.245948858	-11.59663179	2.23E-27	2.98E-26	51.19232297
BCO2	-1.186198879	0.90715201	-11.58931377	2.38E-27	3.18E-26	51.12710303
GTF2IRD2B	-1.253128243	1.806585137	-11.58455435	2.48E-27	3.32E-26	51.08469782
WDR73	-1.04110516	1.701728135	-11.58381806	2.50E-27	3.34E-26	51.07813848
NUDT15	1.155608105	5.5724672	11.57971229	2.59E-27	3.46E-26	51.0415659
SRF	-1.104755048	5.998084587	-11.56838432	2.87E-27	3.83E-26	50.94069705
PUS1	1.064334098	4.599026462	11.56656109	2.92E-27	3.89E-26	50.92446722
TMEM238	2.302204827	4.352645147	11.56629853	2.93E-27	3.90E-26	50.92213014
ADRA2A	-2.366734754	2.0977242	-11.56420173	2.98E-27	3.97E-26	50.90346704
RD3	-0.547052035	0.126588772	-11.56366413	3.00E-27	3.98E-26	50.89868228
ANAPC11	1.035541849	6.434470329	11.54681738	3.48E-27	4.63E-26	50.74880351
CASP3	1.192178455	5.850365729	11.54525425	3.53E-27	4.69E-26	50.73490298
HAND1	-2.18002583	0.708193349	-11.54278164	3.61E-27	4.79E-26	50.71291667
MRPL51	0.949113407	7.912553521	11.54247396	3.62E-27	4.80E-26	50.71018105
DMPK	-1.613115199	5.084952287	-11.54104546	3.67E-27	4.86E-26	50.69748026
BID	1.312587552	5.496647909	11.54018956	3.70E-27	4.89E-26	50.68987083
FAM72D	1.309752763	1.483835006	11.53865597	3.75E-27	4.96E-26	50.67623724
KNOP1	1.089199626	3.492378858	11.53148297	4.00E-27	5.28E-26	50.61248219
MEOX2	-2.147202562	1.175097945	-11.53003795	4.05E-27	5.35E-26	50.59964115
RGS11	-2.155123681	1.317269439	-11.5291655	4.08E-27	5.38E-26	50.59188861
PRRG3	-0.961426426	0.422417964	-11.52866937	4.10E-27	5.40E-26	50.58748017
SDC1	3.299255194	9.837840411	11.52535948	4.22E-27	5.56E-26	50.55807233
FLNA	-2.827660785	8.152814489	-11.52514365	4.23E-27	5.57E-26	50.55615491
MAL2	3.573068953	7.309448771	11.52444556	4.26E-27	5.60E-26	50.54995314
SCN3B	-0.776170505	0.303386078	-11.52305812	4.31E-27	5.66E-26	50.53762786
PDSS1	1.18463429	3.83699633	11.5179974	4.51E-27	5.92E-26	50.49267789
NTNG1	-1.596079981	0.64959976	-11.51230855	4.75E-27	6.23E-26	50.44216155
C8orf88	-2.725853078	2.141857977	-11.49731433	5.43E-27	7.12E-26	50.30907958
STAB2	-0.523247974	0.210198078	-11.49704562	5.44E-27	7.13E-26	50.30669553
TMEM201	1.077308322	4.024569189	11.49627464	5.48E-27	7.17E-26	50.29985525
MFAP4	-3.843541696	5.827372092	-11.49539956	5.52E-27	7.22E-26	50.29209178
LIFR	-2.226686469	2.219030424	-11.49421574	5.58E-27	7.29E-26	50.28158963
GPM6B	-1.659190321	2.020178256	-11.49151517	5.72E-27	7.47E-26	50.25763414
SELENOF	0.938122703	8.036105196	11.4879429	5.90E-27	7.70E-26	50.22595086
AARSD1	-1.332811286	2.849854781	-11.48203779	6.22E-27	8.11E-26	50.17358885
ESCO2	1.464104577	1.853167971	11.47970249	6.36E-27	8.28E-26	50.15288527
B3GAT2	-0.72540742	0.500328217	-11.47813783	6.45E-27	8.39E-26	50.13901509
NUTF2	0.945550936	6.958791164	11.47021666	6.92E-27	9.00E-26	50.06881221
SF3B6	0.784781675	7.816708023	11.46854673	7.02E-27	9.12E-26	50.05401556
ARHGEF17	-1.61886635	3.836480899	-11.4637041	7.33E-27	9.52E-26	50.01111326
STBD1	-1.566103064	2.505432784	-11.46278829	7.39E-27	9.59E-26	50.0030009
CADM2	-0.957748736	0.308390109	-11.46255274	7.41E-27	9.60E-26	50.00091446
INMT	-2.065910877	2.228067158	-11.46231799	7.42E-27	9.62E-26	49.99883511
NEIL3	1.831412954	2.081982645	11.44880807	8.38E-27	1.08E-25	49.87920692
CAMKK1	-1.477883144	2.705723253	-11.44830004	8.41E-27	1.09E-25	49.87470986
MCAM	-2.052078258	5.486865326	-11.44551916	8.63E-27	1.11E-25	49.85009584
SLC9A9	-1.93797705	2.738552554	-11.43804091	9.22E-27	1.19E-25	49.78392065
RNF187	0.871387585	7.2384455	11.43750015	9.27E-27	1.20E-25	49.77913634
LSM8	0.797563435	4.377781522	11.43696805	9.31E-27	1.20E-25	49.77442881
ZNHIT1	0.995585501	5.905262993	11.42910015	9.99E-27	1.29E-25	49.70483478
PRSS8	3.457031833	5.897916051	11.4287141	1.00E-26	1.29E-25	49.70142074
HOXB7	2.047429534	5.786510159	11.41808288	1.10E-26	1.42E-25	49.60742766
ARL6IP1	1.455740024	8.037361039	11.41739485	1.11E-26	1.42E-25	49.60134629
CYP46A1	-0.506384347	0.293574112	-11.41496893	1.13E-26	1.45E-25	49.57990561
F11R	1.942411364	7.425742161	11.40742605	1.21E-26	1.55E-25	49.51325634
TSEN54	1.08094862	5.729373299	11.40617007	1.23E-26	1.57E-25	49.50216085
GRB7	2.867688485	5.79845806	11.40321226	1.26E-26	1.61E-25	49.47603368
LDB2	-1.705496837	2.668625019	-11.40235801	1.27E-26	1.62E-25	49.46848848
TSFM	0.933583113	5.195542273	11.40012119	1.29E-26	1.65E-25	49.44873331
MMP23B	-0.826427874	0.448565087	-11.39887973	1.31E-26	1.67E-25	49.43776993
TOR1AIP2	0.976296304	4.137807649	11.3962917	1.34E-26	1.71E-25	49.41491693
STX6	1.067876526	5.291169646	11.38722103	1.45E-26	1.85E-25	49.33484305
RUSC2	-1.805766521	3.862769592	-11.38699943	1.45E-26	1.85E-25	49.33288729
TSPAN18	-2.338323859	2.948506694	-11.38679783	1.46E-26	1.85E-25	49.33110799
SNRPD3	0.910063787	7.372583949	11.38167597	1.52E-26	1.94E-25	49.28590983
SLC38A7	0.977533241	4.052195646	11.38140073	1.53E-26	1.94E-25	49.28348127
PRG2	-0.550042102	0.158437325	-11.38060625	1.54E-26	1.96E-25	49.27647143
HSPBP1	1.088880838	6.787577909	11.37069326	1.68E-26	2.13E-25	49.18902988
MATN2	-2.94628404	4.031981566	-11.37018845	1.69E-26	2.14E-25	49.18457817
GATAD2A	0.837996024	5.604136134	11.36895293	1.71E-26	2.16E-25	49.173683
RORA	-1.41142634	1.52074937	-11.36430659	1.78E-26	2.25E-25	49.13271596
KCNK2	-1.360184402	0.58105166	-11.3631099	1.80E-26	2.28E-25	49.12216623
RNPEP	1.07890808	6.719146093	11.3629905	1.80E-26	2.28E-25	49.12111359
COL24A1	-1.306946081	0.975033925	-11.36185456	1.82E-26	2.30E-25	49.11110002
B3GALT6	1.199714061	5.373727582	11.35666018	1.90E-26	2.40E-25	49.06531734
RNF7	0.777079291	6.527658839	11.35191983	1.99E-26	2.51E-25	49.02354654
GFRA2	-1.113687165	0.662706011	-11.34359066	2.14E-26	2.70E-25	48.95017522
DES	-6.763758662	5.943679294	-11.34098824	2.19E-26	2.76E-25	48.92725672
CDH1	3.358529472	7.593931162	11.3409262	2.19E-26	2.76E-25	48.92671036
POLR2D	0.931886657	4.774620722	11.33855035	2.24E-26	2.81E-25	48.90578979
GRN	1.291205563	9.247788594	11.33278294	2.35E-26	2.96E-25	48.85501486
NAA20	1.032033967	6.690336655	11.32718407	2.47E-26	3.11E-25	48.80573737
GJC2	-1.518158156	1.756584256	-11.32588082	2.50E-26	3.14E-25	48.79426897
TCEAL1	-1.598138504	5.432129551	-11.32477763	2.53E-26	3.17E-25	48.78456167
SF3B5	0.946707159	8.645011689	11.32447071	2.53E-26	3.18E-25	48.7818611
KIF20B	1.563005535	3.19489493	11.32196892	2.59E-26	3.24E-25	48.75984933
ATP13A2	1.10595142	5.651693375	11.32181783	2.59E-26	3.25E-25	48.75852004
C11orf96	-2.844599803	5.08705999	-11.32023073	2.63E-26	3.29E-25	48.74455755
SLC7A3	-1.167296943	0.347662304	-11.31827802	2.68E-26	3.35E-25	48.72738018
METTL2A	0.897144243	4.175496777	11.31717977	2.70E-26	3.38E-25	48.71771987
ATP8B4	-1.126035957	0.937830027	-11.31675625	2.71E-26	3.39E-25	48.71399476
MMACHC	1.029723116	3.170328562	11.31511667	2.75E-26	3.43E-25	48.6995742
TAGLN	-3.56593591	7.516050565	-11.31054152	2.87E-26	3.57E-25	48.6593406
NABP2	0.894479087	6.06778553	11.30827983	2.92E-26	3.64E-25	48.63945482
PIGW	1.170480817	4.115436804	11.30720654	2.95E-26	3.67E-25	48.63001874
EPHA3	-2.057342188	1.919049475	-11.30519753	3.01E-26	3.74E-25	48.61235733
NIF3L1	0.934658625	5.385841226	11.30174976	3.10E-26	3.85E-25	48.58205178
TRIM3	-1.133296	2.720722728	-11.3003177	3.14E-26	3.90E-25	48.56946571
RFT1	0.841539344	4.255722723	11.29793649	3.21E-26	3.98E-25	48.54853956
NIPSNAP1	1.552937838	6.554287954	11.28952195	3.45E-26	4.28E-25	48.47461205
ITGA1	-1.903592674	3.129873149	-11.28530476	3.59E-26	4.44E-25	48.43757273
ACTL6A	1.211716124	6.073191593	11.27983618	3.76E-26	4.66E-25	48.38955387
DTD1	1.164951329	5.378717132	11.26610652	4.25E-26	5.26E-25	48.26905289
DKC1	1.123825669	6.359249436	11.26578044	4.26E-26	5.27E-25	48.26619198
EGFL8	-1.874229871	2.106189027	-11.26457876	4.31E-26	5.32E-25	48.25564931
PHF1	-1.038982798	5.823686313	-11.26402022	4.33E-26	5.34E-25	48.25074926
YTHDF1	0.870913875	6.399243087	11.25970302	4.50E-26	5.55E-25	48.21287935
MRPS16	0.877977939	6.658181725	11.25726485	4.60E-26	5.66E-25	48.1914956
VRK1	1.267274281	4.783629411	11.256429	4.63E-26	5.70E-25	48.18416552
HSPA5	1.208356339	9.229735861	11.25515284	4.68E-26	5.76E-25	48.17297457
CCDC134	1.216047805	3.424218109	11.25062376	4.87E-26	5.99E-25	48.13326372
EBNA1BP2	1.058810568	6.379458456	11.2496181	4.92E-26	6.04E-25	48.12444738
KIF24	1.439754631	2.104336069	11.24378686	5.18E-26	6.35E-25	48.07333499
MTCH2	0.937568283	6.613948046	11.24221953	5.25E-26	6.44E-25	48.05959946
PSMD8	1.021669795	7.612815891	11.24187187	5.27E-26	6.45E-25	48.05655277
HMBS	1.029218794	4.643868322	11.23891133	5.41E-26	6.62E-25	48.03061104
PCDHGA5	-0.712914738	0.614339173	-11.23699635	5.50E-26	6.72E-25	48.01383302
CHEK2	1.187565118	4.021914082	11.23698449	5.50E-26	6.72E-25	48.01372907
NRAS	1.357985766	5.744294143	11.23462298	5.61E-26	6.86E-25	47.99304098
PSENEN	1.231504223	6.931309587	11.22737149	5.99E-26	7.31E-25	47.92952941
CLIC1	0.945489247	9.553363994	11.22564953	6.08E-26	7.42E-25	47.91445117
POLR3K	1.040390415	5.116496568	11.22158762	6.30E-26	7.68E-25	47.87888827
TFDP1	1.420361833	6.671469904	11.22063359	6.35E-26	7.74E-25	47.87053665
NT5DC3	-1.771889201	2.544213785	-11.2185663	6.47E-26	7.88E-25	47.8524407
SSR4	1.093879326	7.13754019	11.21622575	6.61E-26	8.03E-25	47.8319551
GPX3	-3.303636592	5.976715506	-11.20649334	7.20E-26	8.75E-25	47.74679809
RALA	1.028936588	6.04800292	11.2003014	7.60E-26	9.23E-25	47.69264125
CDS1	2.100532162	4.705636861	11.19948476	7.66E-26	9.29E-25	47.6854999
KIAA0513	-1.700642005	2.973685501	-11.19631917	7.87E-26	9.55E-25	47.65782021
POLR1D	0.967990651	6.017771405	11.19488308	7.97E-26	9.66E-25	47.64526452
MEX3A	2.839490818	3.874666616	11.19260497	8.14E-26	9.85E-25	47.62534905
CDC7	1.651913402	3.772342431	11.19049919	8.29E-26	1.00E-24	47.60694212
RPP40	1.099036228	4.18395285	11.18996152	8.33E-26	1.01E-24	47.60224262
RHOB	-1.818822637	8.381870531	-11.18097684	9.01E-26	1.09E-24	47.52373016
ADGRA2	-2.384090377	3.748420512	-11.18082088	9.03E-26	1.09E-24	47.52236762
MED18	1.004506511	4.92546971	11.18025646	9.07E-26	1.09E-24	47.51743665
FUCA2	1.062358088	6.561930435	11.17441395	9.55E-26	1.15E-24	47.46640295
ITGA5	-2.685465931	5.814018736	-11.17290861	9.68E-26	1.17E-24	47.45325636
C17orf49	-1.119989799	2.044989	-11.17266743	9.70E-26	1.17E-24	47.45115016
BPNT1	1.164774987	5.427033081	11.1724595	9.72E-26	1.17E-24	47.4493344
SUV39H2	1.184796802	3.73538577	11.16653373	1.02E-25	1.23E-24	47.39759384
COMMD9	0.901488938	4.301498782	11.16279716	1.06E-25	1.27E-24	47.36497612
ARPC3	0.875270935	8.371334206	11.16201248	1.07E-25	1.28E-24	47.35812721
RUNDC3B	-0.943796787	0.822066135	-11.16148044	1.07E-25	1.28E-24	47.35348355
MRPL36	1.181406964	6.009125331	11.16120455	1.07E-25	1.29E-24	47.3510756
TMEM33	1.120113891	4.908810644	11.15903309	1.09E-25	1.31E-24	47.33212455
LSM11	-1.242357808	2.662101568	-11.15593734	1.12E-25	1.35E-24	47.30511065
PRDM8	-1.913534756	1.835617628	-11.15455633	1.14E-25	1.36E-24	47.29306103
RGS2	-2.773002337	5.795363801	-11.15414528	1.14E-25	1.36E-24	47.28947472
CAPG	2.032208237	8.392786591	11.1539561	1.14E-25	1.37E-24	47.2878242
MTA2	0.852914897	7.19262929	11.1517774	1.17E-25	1.39E-24	47.26881698
ERI3	0.848937008	6.382459283	11.15171376	1.17E-25	1.39E-24	47.26826181
ADARB1	-2.075291574	3.219811964	-11.15086601	1.18E-25	1.40E-24	47.26086659
E2F8	2.092798483	3.441958997	11.14747652	1.21E-25	1.44E-24	47.23130178
CANT1	1.177181303	5.991870331	11.1467969	1.22E-25	1.45E-24	47.22537446
CTNNBL1	0.894139891	5.939756631	11.14312906	1.26E-25	1.50E-24	47.1933886
TPM2	-2.996080904	7.177268209	-11.13009219	1.41E-25	1.68E-24	47.07974722
KIAA2013	0.739548491	6.646847938	11.12995256	1.41E-25	1.68E-24	47.07853048
ISL2	1.572519392	1.822801535	11.12446955	1.48E-25	1.76E-24	47.03075833
KCNT2	-0.936380866	0.49285588	-11.12190548	1.52E-25	1.80E-24	47.00842279
ZNF695	1.268356058	1.362005451	11.12074335	1.53E-25	1.81E-24	46.99830054
SBSPON	-2.697743639	2.513138751	-11.12037761	1.54E-25	1.82E-24	46.99511496
RHBDF2	1.393966779	4.62974278	11.11361527	1.63E-25	1.93E-24	46.93622701
GMNN	1.624143171	5.676561565	11.11253477	1.65E-25	1.95E-24	46.92681966
NPIPB5	-1.489547287	0.972001413	-11.1071276	1.73E-25	2.04E-24	46.87974999
NCAPD2	1.509434017	5.975373983	11.10654226	1.74E-25	2.05E-24	46.87465538
CSTF1	0.872483422	4.77502756	11.10624615	1.74E-25	2.05E-24	46.87207818
PEAR1	-1.465362309	2.296849073	-11.10580223	1.75E-25	2.06E-24	46.86821454
NIT2	0.884675617	4.60597511	11.09954169	1.85E-25	2.17E-24	46.81373625
MARVELD2	1.820273223	3.992417298	11.09330697	1.95E-25	2.29E-24	46.75949992
MAOB	-3.156104472	2.841833112	-11.09292591	1.96E-25	2.30E-24	46.7561856
PFKFB4	1.733991083	3.412637628	11.08975517	2.01E-25	2.36E-24	46.72861029
MED19	0.916636814	5.02177739	11.08858799	2.03E-25	2.39E-24	46.7184607
FAM72A	1.057209838	1.296070926	11.0873415	2.05E-25	2.41E-24	46.70762203
STARD8	-1.518206098	2.086289685	-11.08288514	2.14E-25	2.50E-24	46.6688783
HIC1	-1.720617872	2.255293019	-11.08061401	2.18E-25	2.55E-24	46.64913644
PSMC2	0.76971159	6.652143748	11.07793837	2.23E-25	2.61E-24	46.62588126
CYP21A2	-0.909241558	0.394075445	-11.07547916	2.28E-25	2.67E-24	46.60451002
EEF1E1	1.065118556	4.717481671	11.07493188	2.29E-25	2.68E-24	46.59975441
CLEC3A	-2.01078759	0.62177519	-11.0627467	2.55E-25	2.98E-24	46.49390458
CNNM1	-1.37504376	0.68309498	-11.06127503	2.58E-25	3.01E-24	46.48112499
DDX49	0.841523868	6.237642467	11.06047697	2.60E-25	3.03E-24	46.4741953
GMDS	1.210757155	4.621492086	11.04791498	2.90E-25	3.38E-24	46.36515454
QPCTL	1.214580706	4.773740405	11.04548577	2.96E-25	3.45E-24	46.34407671
ARPC1A	0.862258265	7.761347295	11.03799639	3.16E-25	3.69E-24	46.27910907
ADAMTS10	-1.598720176	1.785631719	-11.03726267	3.18E-25	3.71E-24	46.27274571
EPC1	-0.97028671	3.338641483	-11.03266683	3.32E-25	3.86E-24	46.23289253
REEP4	1.414193821	6.658114362	11.0318823	3.34E-25	3.88E-24	46.22609036
RBL1	1.302414793	3.506931735	11.03044833	3.38E-25	3.93E-24	46.21365804
SLMAP	-1.540386927	4.085682218	-11.02932279	3.41E-25	3.96E-24	46.20390034
MSH2	1.460863506	5.006526479	11.02755027	3.47E-25	4.02E-24	46.18853505
KLF17	-1.053212984	0.340953967	-11.02637481	3.50E-25	4.06E-24	46.17834618
FAM72B	1.412937512	1.684097588	11.01992928	3.71E-25	4.29E-24	46.12248748
TICRR	1.41193597	2.487827493	11.01593837	3.84E-25	4.44E-24	46.08791056
AIFM1	0.849886371	5.823776979	11.01545184	3.85E-25	4.46E-24	46.08369577
FGL2	-2.783190937	3.578648835	-11.01534592	3.86E-25	4.46E-24	46.08277822
DPY19L2	-1.805787661	1.19131684	-11.01416032	3.90E-25	4.50E-24	46.07250793
ATP6AP2	1.00780517	7.774887043	11.01335719	3.93E-25	4.53E-24	46.06555123
LY6G5B	-1.591340534	1.90796583	-11.01273396	3.95E-25	4.55E-24	46.06015301
PTGIS	-3.873627472	3.323476649	-11.00987073	4.05E-25	4.66E-24	46.03535477
EZH1	-1.172610011	4.286374873	-11.0091598	4.07E-25	4.69E-24	46.02919803
SLC51B	-1.353683677	0.975241672	-11.00782072	4.12E-25	4.74E-24	46.01760205
CD81	-1.075115706	7.883971891	-11.00043542	4.39E-25	5.05E-24	45.95366238
CEP131	1.328930954	4.964725793	10.99544562	4.59E-25	5.28E-24	45.91047617
PITPNM2	-1.428003893	2.829044275	-10.99515185	4.60E-25	5.29E-24	45.90793396
NR2F1	-2.322180389	3.514675183	-10.9913363	4.76E-25	5.46E-24	45.87491886
CLSPN	1.949584076	2.452551818	10.9907542	4.78E-25	5.48E-24	45.86988264
PSMB7	1.004373728	7.946732489	10.98193094	5.17E-25	5.92E-24	45.7935645
C18orf32	-1.070294689	2.357979579	-10.98113131	5.20E-25	5.96E-24	45.78664975
RTCA	0.7411346	5.437683412	10.96963785	5.75E-25	6.58E-24	45.68729232
PSMC1	-1.272957318	3.60371397	-10.96643153	5.91E-25	6.76E-24	45.65958537
EBF3	-1.407049174	1.278829779	-10.96609453	5.93E-25	6.78E-24	45.65667346
FANCB	1.17208547	1.740405875	10.96546768	5.96E-25	6.81E-24	45.65125725
LSM7	1.151596081	6.96498491	10.95285125	6.66E-25	7.60E-24	45.54228506
CHAC1	1.929216722	3.046965672	10.95081735	6.78E-25	7.73E-24	45.52472432
ANTXR2	-2.158146425	3.960215158	-10.94935904	6.86E-25	7.82E-24	45.51213448
FNDC10	2.279532474	4.610378363	10.94689123	7.01E-25	7.98E-24	45.49083156
SAP25	-1.496753121	0.983115841	-10.94416876	7.18E-25	8.17E-24	45.4673336
ABCB5	-0.418737953	0.107562799	-10.93954869	7.47E-25	8.50E-24	45.42746489
RBMS3	-1.654498906	1.640492979	-10.93912824	7.50E-25	8.53E-24	45.42383715
MITF	-1.754157712	2.08139742	-10.93776844	7.59E-25	8.62E-24	45.41210488
TFAP2C	2.330295541	4.685484548	10.93743053	7.61E-25	8.64E-24	45.40918959
MICAL1	-1.655988319	4.88456524	-10.93455122	7.81E-25	8.85E-24	45.3843504
SETBP1	-1.849466262	1.934873623	-10.92868109	8.22E-25	9.31E-24	45.33372179
CYTL1	-2.274152778	2.010836616	-10.92547362	8.45E-25	9.57E-24	45.30606468
C19orf73	1.441591624	2.722077415	10.92305545	8.63E-25	9.76E-24	45.28521651
A2M	-2.466175415	7.621702814	-10.92059825	8.81E-25	9.97E-24	45.26403469
TRAPPC3	0.624188327	6.055075002	10.91688718	9.10E-25	1.03E-23	45.23204933
KIF19	-1.133323984	0.544759312	-10.91676937	9.11E-25	1.03E-23	45.231034
RBM4	-1.05264958	3.638081859	-10.9129498	9.42E-25	1.06E-23	45.19812027
NXT2	1.270346672	4.270104029	10.91161228	9.53E-25	1.07E-23	45.18659627
NUP62	0.956935191	5.919603321	10.91043485	9.63E-25	1.09E-23	45.17645228
RNPC3	-1.354900704	2.619518032	-10.90744404	9.88E-25	1.11E-23	45.15068818
IKBKE	1.449699871	4.420236258	10.89825444	1.07E-24	1.20E-23	45.07155062
PLN	-3.596046437	2.798203809	-10.8968525	1.08E-24	1.22E-23	45.05948105
SYAP1	0.883085079	5.449061975	10.89589138	1.09E-24	1.23E-23	45.05120708
TACSTD2	3.319697635	9.804643607	10.88975621	1.15E-24	1.29E-23	44.99840137
UQCR10	1.308325036	8.495496274	10.88759749	1.17E-24	1.32E-23	44.97982532
RPL21	-1.064498072	8.61106299	-10.88129041	1.24E-24	1.39E-23	44.92556424
BORA	1.399333477	3.172663924	10.87987766	1.26E-24	1.41E-23	44.91341254
LAGE3	1.292637209	6.519155797	10.87588806	1.30E-24	1.46E-23	44.87910126
RYR2	-1.25697589	0.603974222	-10.87103941	1.36E-24	1.52E-23	44.8374119
ZBTB33	1.151816672	4.426279258	10.86878498	1.38E-24	1.55E-23	44.81803159
INTS7	0.990027783	4.177286136	10.86710632	1.40E-24	1.57E-23	44.80360253
GOLGA8K	-0.224321262	0.070438495	-10.86691762	1.41E-24	1.57E-23	44.80198061
PRKAR2B	-2.290135353	2.949692437	-10.86513867	1.43E-24	1.59E-23	44.78669106
MPDZ	-1.62961792	2.642071746	-10.86387416	1.44E-24	1.61E-23	44.77582376
DSCC1	1.634153729	3.682354254	10.85961187	1.50E-24	1.67E-23	44.73919901
SLC19A1	1.434243236	3.461735948	10.85920202	1.50E-24	1.67E-23	44.73567769
DSCAML1	-0.977823553	0.361720556	-10.85904223	1.50E-24	1.67E-23	44.73430482
EIF4EBP1	1.693007564	7.591919848	10.85680489	1.53E-24	1.71E-23	44.71508387
ACTN2	-1.6488265	0.593254653	-10.85661442	1.54E-24	1.71E-23	44.71344764
AHCY	1.057951265	7.550434797	10.85483368	1.56E-24	1.73E-23	44.69815111
DAD1	0.827304482	8.923933696	10.85221691	1.60E-24	1.77E-23	44.67567574
PLA2G15	1.166894008	4.782762771	10.85127023	1.61E-24	1.79E-23	44.66754555
TLN1	-1.423346401	6.796129111	-10.84978428	1.63E-24	1.81E-23	44.65478481
SELENOM	-2.54736352	5.508589586	-10.84435488	1.71E-24	1.89E-23	44.60816804
TMEM177	1.035966298	3.815215099	10.84110627	1.76E-24	1.95E-23	44.58028206
TSHZ3	-2.140429921	2.573797459	-10.84106175	1.76E-24	1.95E-23	44.57989996
GPS2	-1.733531661	2.789406518	-10.83139816	1.91E-24	2.11E-23	44.49697689
BVES	-2.179030409	1.805724198	-10.83117912	1.92E-24	2.12E-23	44.49509783
RHOJ	-1.786467381	2.965645674	-10.83065058	1.92E-24	2.12E-23	44.49056373
KCTD7	-1.281659142	2.428837368	-10.82420634	2.03E-24	2.25E-23	44.43529206
MCM3	1.346048986	7.258418492	10.81859822	2.14E-24	2.36E-23	44.38720742
KCNK3	-2.023987501	1.202658806	-10.81839104	2.14E-24	2.36E-23	44.38543131
MEOX1	-2.00940368	1.756682244	-10.8045721	2.41E-24	2.66E-23	44.26700977
RPP38	0.903308642	4.991715933	10.80376395	2.43E-24	2.67E-23	44.26008707
KRT222	-0.563804432	0.263081914	-10.80182738	2.47E-24	2.72E-23	44.24349942
OLFML1	-1.938515453	2.411998498	-10.80101103	2.49E-24	2.73E-23	44.23650752
SH3BGR	-1.713655706	3.231430292	-10.80085319	2.49E-24	2.73E-23	44.23515563
RIPK2	1.266041266	5.181738909	10.79829465	2.55E-24	2.79E-23	44.21324433
TTLL7	-1.801078534	1.806564712	-10.79772504	2.56E-24	2.81E-23	44.20836666
PTPN6	1.293032968	5.688693505	10.79616845	2.59E-24	2.84E-23	44.19503794
AVPR2	-1.284907285	1.032781454	-10.79573317	2.60E-24	2.85E-23	44.19131093
RPS6KA2	-1.730520054	3.596088706	-10.78986145	2.74E-24	3.00E-23	44.14104414
MRPL55	0.91358225	6.292794549	10.78869715	2.77E-24	3.03E-23	44.13107872
UCK2	1.289796775	4.688135159	10.787053	2.81E-24	3.07E-23	44.11700716
TOMM22	0.902117515	7.033939481	10.78617924	2.83E-24	3.09E-23	44.10952959
NIP7	1.130643847	5.289514363	10.78542005	2.85E-24	3.11E-23	44.10303278
BLOC1S4	1.009961691	5.501598445	10.78453699	2.87E-24	3.13E-23	44.09547626
RAB25	3.321917158	7.841404499	10.78285964	2.91E-24	3.17E-23	44.08112379
PTBP3	1.297504811	6.121635324	10.78273907	2.91E-24	3.17E-23	44.08009223
KLC1	-0.89603203	3.244207151	-10.78112924	2.95E-24	3.22E-23	44.06631888
GPRIN1	2.072904606	2.709124918	10.78058073	2.97E-24	3.23E-23	44.06162625
RFXANK	0.902232267	6.237190667	10.7799153	2.98E-24	3.24E-23	44.05593344
FAM124A	-1.327700163	1.174241174	-10.77530855	3.10E-24	3.37E-23	44.01652849
TIPIN	1.062007621	3.449195296	10.77509029	3.11E-24	3.38E-23	44.01466173
PKNOX2	-1.552531247	0.995065768	-10.77444751	3.13E-24	3.39E-23	44.00916442
CRHBP	-0.8214221	0.345350717	-10.77317171	3.16E-24	3.43E-23	43.9982538
ACKR1	-3.648176574	3.61648386	-10.77043384	3.24E-24	3.51E-23	43.97484218
PDCD2L	1.114229198	4.511232255	10.76740884	3.32E-24	3.60E-23	43.94897932
TTC9C	0.847446082	4.781564241	10.76361948	3.43E-24	3.72E-23	43.91658743
STXBP2	1.375807938	5.603495683	10.75624596	3.66E-24	3.96E-23	43.85357706
PCDHGA3	-0.684337493	0.375928005	-10.75521509	3.69E-24	3.99E-23	43.84476971
TRIM59	1.155632465	2.520711769	10.75079738	3.84E-24	4.14E-23	43.80703249
WWTR1	-1.645411115	4.502204494	-10.74716148	3.96E-24	4.27E-23	43.77598059
PPM1K	-1.328757829	2.346539267	-10.74483356	4.04E-24	4.36E-23	43.75610251
ISCU	-0.859275435	6.016870387	-10.73705236	4.32E-24	4.66E-23	43.68967741
KIAA1522	1.896026403	7.286602226	10.73276524	4.48E-24	4.83E-23	43.65309203
GBA	1.20817306	5.65606695	10.73216875	4.50E-24	4.85E-23	43.64800239
FDXR	1.408602731	5.178909119	10.73174238	4.52E-24	4.86E-23	43.64436448
CRTC3	-0.943747876	4.007963946	-10.72909751	4.62E-24	4.97E-23	43.62179926
ICMT	0.949129989	6.587999426	10.72763454	4.68E-24	5.03E-23	43.60931914
THRA	-1.494597867	3.942247743	-10.72585907	4.76E-24	5.11E-23	43.59417439
TMEM54	1.579715586	7.913098779	10.71704204	5.13E-24	5.51E-23	43.51898751
NUDT8	1.68317472	4.615394342	10.71699399	5.13E-24	5.51E-23	43.51857792
ATAD2	1.646450553	4.688560247	10.71527328	5.21E-24	5.58E-23	43.50390891
NRXN2	-1.370388818	0.857134086	-10.71515361	5.21E-24	5.59E-23	43.50288878
POLA2	1.055423632	4.222993877	10.7143494	5.25E-24	5.62E-23	43.49603344
SULT1C4	-1.302855098	0.839845762	-10.70781544	5.55E-24	5.94E-23	43.44034719
PLEK2	2.628593081	5.563394682	10.70700882	5.59E-24	5.98E-23	43.43347407
FLCN	-1.203898545	3.495475857	-10.69989682	5.95E-24	6.35E-23	43.372887
ELOF1	0.79603517	5.635855512	10.69941414	5.97E-24	6.37E-23	43.36877597
RDM1	1.856262156	2.09737877	10.6989029	6.00E-24	6.40E-23	43.36442175
ZNF25	-1.161924097	3.057477651	-10.69766401	6.06E-24	6.46E-23	43.35387063
MFSD13A	1.245069255	3.37866159	10.6960132	6.15E-24	6.55E-23	43.33981254
PPM1G	0.839941832	7.336492535	10.69482172	6.21E-24	6.61E-23	43.3296669
RCAN3	1.442271525	4.091200437	10.69472528	6.22E-24	6.62E-23	43.32884567
GRHL2	2.50827951	5.280260921	10.69230841	6.35E-24	6.75E-23	43.30826775
ABCC8	-0.587377139	0.156641898	-10.69206919	6.36E-24	6.76E-23	43.30623107
EVA1C	-2.256043383	3.228983717	-10.68948867	6.50E-24	6.91E-23	43.28426304
YIF1A	0.861419175	6.814004156	10.68920217	6.52E-24	6.92E-23	43.28182427
RRP9	0.956408106	6.357083491	10.68797325	6.59E-24	6.99E-23	43.27136371
FBXO45	1.162832644	4.322787853	10.68627763	6.68E-24	7.09E-23	43.25693185
KLHL30	-1.155899618	0.848080256	-10.68094124	7.00E-24	7.41E-23	43.21152116
GINS4	1.55733967	2.402100099	10.68078824	7.01E-24	7.42E-23	43.21021938
ENPP6	-0.955764779	0.462502005	-10.67942625	7.09E-24	7.50E-23	43.19863156
PRKCB	-1.906315903	1.734849266	-10.67773438	7.19E-24	7.61E-23	43.1842384
RGS9	-1.371687222	1.071106208	-10.67399595	7.43E-24	7.85E-23	43.15243948
CKB	-2.909592515	6.28123136	-10.67242918	7.53E-24	7.95E-23	43.13911453
TSC22D3	-1.887233953	6.125377173	-10.67078553	7.64E-24	8.06E-23	43.12513703
CNTN1	-2.976040339	1.989822046	-10.66990775	7.69E-24	8.11E-23	43.11767295
TMEM50A	0.722004892	7.123606426	10.66929748	7.73E-24	8.15E-23	43.11248383
PODN	-2.96147622	3.853356373	-10.66622168	7.94E-24	8.36E-23	43.08633291
IGSF9	2.580133341	4.299757736	10.66463986	8.05E-24	8.47E-23	43.07288588
CLDN7	2.714774268	7.238950598	10.66302763	8.16E-24	8.59E-23	43.05918147
SPTBN2	2.177485243	4.041395487	10.65892167	8.45E-24	8.89E-23	43.02428528
PPIA	0.721132835	8.54505915	10.65869638	8.47E-24	8.90E-23	43.0223708
PHF5A	0.856396962	6.445709008	10.65522028	8.73E-24	9.16E-23	42.99283431
MASTL	1.240749791	4.423277451	10.65346166	8.86E-24	9.30E-23	42.97789344
TUBB4B	1.227841818	9.593425192	10.64930226	9.18E-24	9.63E-23	42.942562
USP43	1.556627843	2.87182967	10.64564607	9.47E-24	9.93E-23	42.91151181
TACC2	-1.651389451	3.457003979	-10.64085764	9.87E-24	1.03E-22	42.87085564
AAGAB	0.859271184	5.780079614	10.64036542	9.91E-24	1.04E-22	42.86667699
CILP	-3.450154864	2.189608597	-10.63799595	1.01E-23	1.06E-22	42.84656361
C1orf43	0.844488047	8.118623018	10.63658134	1.02E-23	1.07E-22	42.8345569
PPP1R35	1.17036622	6.06348151	10.63331103	1.05E-23	1.10E-22	42.8068032
MCAT	0.883882337	4.761575743	10.63129254	1.07E-23	1.12E-22	42.78967572
COMMD4	0.863839389	5.305898659	10.63030975	1.08E-23	1.13E-22	42.78133717
ACOT13	1.105411587	4.465951645	10.62245776	1.16E-23	1.20E-22	42.71473281
HDAC8	0.72472263	3.878086816	10.62152134	1.16E-23	1.21E-22	42.70679163
JAZF1	-1.718019199	3.165447761	-10.62107336	1.17E-23	1.22E-22	42.70299271
HPD	-1.475848649	1.129003476	-10.6199247	1.18E-23	1.23E-22	42.69325249
BCL2L2	-1.282643639	5.31861328	-10.61908058	1.19E-23	1.24E-22	42.68609502
MCM7	1.218535064	7.18434259	10.61522743	1.23E-23	1.28E-22	42.65342769
CCDC178	-0.70535808	0.310996454	-10.61137754	1.27E-23	1.32E-22	42.62079512
INCENP	1.516628671	4.544014918	10.61074015	1.28E-23	1.33E-22	42.6153931
WRNIP1	0.932266692	6.004830376	10.60689215	1.32E-23	1.37E-22	42.58278479
COMTD1	1.56354776	5.453408435	10.60622054	1.33E-23	1.38E-22	42.57709424
GYPC	-2.334609546	3.56544053	-10.60586204	1.33E-23	1.38E-22	42.57405676
SCN4B	-1.491679575	1.428578845	-10.60163663	1.38E-23	1.43E-22	42.53826041
SMOC2	-3.053795733	3.95256844	-10.59462923	1.47E-23	1.52E-22	42.47891478
SLC9A3R1	1.798194482	6.795611723	10.59292975	1.49E-23	1.54E-22	42.46452544
CCT8	0.917754171	7.804235595	10.58923442	1.54E-23	1.59E-22	42.43324218
MRPS24	-1.191589163	4.01442168	-10.58922097	1.54E-23	1.59E-22	42.43312829
GEM	-2.841599818	3.963333031	-10.58660135	1.57E-23	1.62E-22	42.41095561
RAB37	-1.450775963	1.307541121	-10.58451712	1.60E-23	1.65E-22	42.39331682
SPDL1	1.164919369	3.463867099	10.58247894	1.63E-23	1.68E-22	42.37606977
MEX3D	1.282957263	5.406146642	10.57916341	1.67E-23	1.72E-22	42.34801798
NGRN	-1.060995462	4.3173412	-10.57721493	1.70E-23	1.75E-22	42.331535
CHRM3	-1.822044401	1.170346468	-10.57496853	1.73E-23	1.78E-22	42.31253392
FAM110B	-1.768272088	1.642584477	-10.57092624	1.80E-23	1.85E-22	42.27834856
PSRC1	1.485126686	3.932182373	10.56854758	1.83E-23	1.88E-22	42.25823606
SMAD9	-1.837519248	2.05152953	-10.56642346	1.87E-23	1.92E-22	42.24027811
MGAT4B	1.051493887	6.391842192	10.56360152	1.91E-23	1.96E-22	42.21642396
PTBP1	0.671720847	7.511422075	10.56299731	1.92E-23	1.97E-22	42.211317
DOLK	0.956246764	5.145900251	10.55961809	1.98E-23	2.03E-22	42.18275806
C1orf35	0.939993438	4.682090402	10.55472902	2.06E-23	2.11E-22	42.14144856
PRDX5	1.169125962	9.942176278	10.55115418	2.13E-23	2.18E-22	42.11125079
ROR1	-1.556676864	1.167852865	-10.54739057	2.19E-23	2.25E-22	42.07946502
ABCA6	-2.074792267	1.344199022	-10.54655269	2.21E-23	2.26E-22	42.07238959
SRM	1.035153588	7.453150001	10.54646014	2.21E-23	2.26E-22	42.07160804
EFHD2	1.379849162	8.298667614	10.54601511	2.22E-23	2.27E-22	42.0678502
MECR	0.783111533	4.481881658	10.5447875	2.24E-23	2.29E-22	42.05748469
MEA1	0.896818601	8.064015841	10.54370599	2.26E-23	2.31E-22	42.04835335
CHPF2	0.973063803	6.124598931	10.54229054	2.29E-23	2.34E-22	42.03640332
TMEM11	0.914530867	5.044629269	10.54096806	2.32E-23	2.36E-22	42.0252392
PRPF19	0.797213786	7.772425996	10.53563244	2.43E-23	2.47E-22	41.98020517
DCTPP1	1.18228394	6.660723195	10.53432616	2.45E-23	2.50E-22	41.96918189
KDELR2	0.949890528	8.084701964	10.5328609	2.48E-23	2.53E-22	41.956818
FANCG	1.237114602	4.81062973	10.53109186	2.52E-23	2.56E-22	41.94189227
PCDHGA12	-0.91133318	0.69618293	-10.5297254	2.55E-23	2.59E-22	41.93036421
OGFOD2	-0.959636984	1.454346109	-10.52816228	2.59E-23	2.62E-22	41.91717808
ZNF165	1.753409913	3.698127858	10.52385452	2.68E-23	2.72E-22	41.88084507
IGSF8	1.333253158	6.718454476	10.52279141	2.71E-23	2.74E-22	41.87187981
SFT2D1	0.748880319	5.565428191	10.5150749	2.89E-23	2.93E-22	41.80682259
SOD3	-2.984218594	5.179574882	-10.51259873	2.95E-23	2.99E-22	41.78595232
DENND5A	-1.336768154	4.239785489	-10.51013914	3.01E-23	3.05E-22	41.7652248
RHEBL1	1.554817376	2.625843839	10.50926518	3.04E-23	3.07E-22	41.75786038
ICA1L	-1.076449044	1.362339541	-10.50699616	3.10E-23	3.13E-22	41.73874232
TOP3B	-0.590017249	0.477499302	-10.50547078	3.14E-23	3.17E-22	41.72589139
GPBAR1	-1.403304753	1.3775197	-10.50455159	3.16E-23	3.19E-22	41.71814794
CLCN2	1.159817795	3.296266862	10.50093236	3.26E-23	3.29E-22	41.68766292
TAL1	-1.155837906	1.086974085	-10.50054267	3.27E-23	3.30E-22	41.68438093
GMIP	1.302106702	5.1491677	10.49601207	3.40E-23	3.42E-22	41.64622918
GIT2	-0.9741562	2.861217723	-10.49526975	3.42E-23	3.44E-22	41.63997913
FGF13	-0.767268491	0.435326797	-10.49526858	3.42E-23	3.44E-22	41.63996926
DNAJC18	-1.087865202	2.197685324	-10.49488068	3.43E-23	3.45E-22	41.63670336
PJA2	-1.319149297	5.547867475	-10.49261955	3.50E-23	3.52E-22	41.61766757
ARHGEF10	-1.413860535	2.575277491	-10.48576642	3.71E-23	3.72E-22	41.55998824
NECTIN2	1.294919205	7.064647175	10.48299018	3.80E-23	3.81E-22	41.53662845
USP2	-1.553394902	1.50135557	-10.48279602	3.80E-23	3.81E-22	41.53499494
CYP27B1	1.530155812	2.315554977	10.48162956	3.84E-23	3.85E-22	41.52518138
RANBP1	1.064874336	6.253307638	10.48074205	3.87E-23	3.88E-22	41.51771513
SLBP	1.06177022	6.801996383	10.47614044	4.02E-23	4.03E-22	41.47900971
HOXD3	-0.714227421	0.577785132	-10.47471827	4.07E-23	4.08E-22	41.46704949
OR5K2	-0.336669916	0.147222184	-10.46864637	4.29E-23	4.29E-22	41.415997
ALKBH4	0.797229464	4.549129693	10.46846949	4.29E-23	4.29E-22	41.41451007
EDF1	0.962669193	9.485970257	10.46649467	4.37E-23	4.36E-22	41.39790988
KPTN	1.121134707	4.69509216	10.46457272	4.44E-23	4.43E-22	41.38175593
LURAP1	-1.365890816	1.474454034	-10.46387493	4.47E-23	4.46E-22	41.37589145
PDLIM7	-1.919189125	5.953686775	-10.46122103	4.57E-23	4.55E-22	41.35358925
ATAD5	1.292185606	2.530639502	10.45930178	4.64E-23	4.63E-22	41.33746294
CBFB	0.995000214	5.832102547	10.45784768	4.70E-23	4.68E-22	41.32524614
EYA4	-1.197213284	0.734884246	-10.45758973	4.71E-23	4.69E-22	41.32307901
NMB	1.778449594	5.513188631	10.45726504	4.72E-23	4.70E-22	41.32035128
LILRB5	-1.774902912	1.419654937	-10.45696205	4.74E-23	4.70E-22	41.31780596
TGFBR3	-2.444978199	3.922635711	-10.45695979	4.74E-23	4.70E-22	41.31778692
HEATR3	0.886811587	4.539026	10.45208735	4.94E-23	4.90E-22	41.27686028
ATP6V1G1	0.87737222	8.276231181	10.44366556	5.30E-23	5.26E-22	41.20614769
FBXO6	1.266859587	5.362187145	10.44145442	5.40E-23	5.36E-22	41.18758781
CTIF	-1.169014691	4.009541576	-10.43569957	5.67E-23	5.62E-22	41.13929404
MOCS3	0.945743076	3.397681978	10.43417875	5.74E-23	5.69E-22	41.12653432
SPON1	-3.007236917	3.705108877	-10.43252838	5.83E-23	5.77E-22	41.11268884
PYCR1	2.623544273	5.472877684	10.43225333	5.84E-23	5.78E-22	41.11038154
HMCES	0.885534012	6.623226554	10.43061753	5.92E-23	5.85E-22	41.09665983
SPA17	1.071802963	2.423140422	10.42760771	6.07E-23	6.00E-22	41.07141587
TIMM17B	0.930098202	6.275299722	10.4265595	6.13E-23	6.05E-22	41.06262535
TMC2	-0.330390732	0.145496922	-10.42594288	6.16E-23	6.08E-22	41.05745451
TPSAB1	-2.908454296	3.665188569	-10.4216279	6.39E-23	6.30E-22	41.02127509
PSMD12	0.883614907	5.73918181	10.4197731	6.49E-23	6.40E-22	41.00572609
MFSD3	1.388278937	5.549130331	10.41457965	6.78E-23	6.68E-22	40.96219798
HPGDS	-1.413075282	1.334279195	-10.4119981	6.93E-23	6.82E-22	40.94056598
TMEM104	0.986201865	4.352794532	10.40972014	7.07E-23	6.95E-22	40.92148063
CYBRD1	-2.465805468	4.832557507	-10.40764336	7.19E-23	7.07E-22	40.90408304
RPS13	-0.931998865	9.189793875	-10.40481951	7.37E-23	7.24E-22	40.88043044
C4orf46	1.147650803	3.564671448	10.39969442	7.69E-23	7.55E-22	40.83751273
LPIN1	-1.470548204	2.883569413	-10.39923573	7.72E-23	7.58E-22	40.83367229
TXNL4A	0.852925128	5.103176991	10.39868625	7.76E-23	7.61E-22	40.82907184
SLC25A1	1.159525064	7.617939263	10.39744747	7.84E-23	7.69E-22	40.81870079
SPRY1	-1.830906381	4.735759896	-10.39523703	7.99E-23	7.83E-22	40.8001969
SLC17A7	-1.106993426	0.622981233	-10.38715372	8.55E-23	8.37E-22	40.73255092
FAM72C	1.094694022	1.169568766	10.38684339	8.57E-23	8.39E-22	40.72995452
TMEM9	1.06861922	6.46093352	10.3853157	8.69E-23	8.50E-22	40.71717374
DCLK1	-1.568080918	0.959652385	-10.38299271	8.86E-23	8.66E-22	40.69774158
PDRG1	1.061958688	5.806144277	10.38147956	8.97E-23	8.76E-22	40.68508533
CNPY3	1.096083149	7.567577014	10.37748046	9.28E-23	9.06E-22	40.65164153
ZSWIM4	1.33057633	4.286585078	10.37526661	9.46E-23	9.23E-22	40.63313085
GLI1	-1.49029135	1.170311243	-10.36913259	9.96E-23	9.71E-22	40.58185511
EIF2S2	0.899031905	7.405006066	10.36786677	1.01E-22	9.81E-22	40.57127614
C1QTNF4	-0.82281652	0.538340335	-10.36232399	1.05E-22	1.03E-21	40.52496211
SLC25A22	1.08280287	4.886274344	10.35975367	1.08E-22	1.05E-21	40.50349036
BAK1	1.32529727	5.993219572	10.35335595	1.14E-22	1.11E-21	40.45005971
MEF2C	-1.517047417	2.374165145	-10.35208273	1.15E-22	1.12E-21	40.43942878
FERMT1	2.245886959	5.177303643	10.34343097	1.24E-22	1.20E-21	40.36721114
TRMT6	1.014927543	4.871847437	10.34295173	1.24E-22	1.21E-21	40.36321192
TRPC1	-1.51220243	2.044583469	-10.34225396	1.25E-22	1.21E-21	40.35738935
YIPF2	1.011195017	6.228009832	10.34106277	1.26E-22	1.22E-21	40.34744984
DNAAF2	0.965074605	4.154089067	10.34073061	1.27E-22	1.23E-21	40.34467841
SVIL	-2.046035881	5.1447045	-10.33613182	1.32E-22	1.27E-21	40.30631279
STX10	0.789671882	6.674248202	10.33454936	1.33E-22	1.29E-21	40.29311342
ST6GALNAC3	-1.019881697	0.850185894	-10.33107461	1.37E-22	1.33E-21	40.2641349
SEPHS2	1.069033002	6.734990056	10.32186666	1.48E-22	1.43E-21	40.18737176
SOX8	-1.146332685	0.642572007	-10.31861312	1.52E-22	1.47E-21	40.16025836
GOLGA6L4	-0.330528582	0.147180548	-10.31723042	1.54E-22	1.49E-21	40.1487372
THSD4	-1.66373089	2.41008161	-10.30361465	1.73E-22	1.67E-21	40.03533642
HFM1	-0.574280771	0.265184745	-10.30105461	1.77E-22	1.71E-21	40.01402503
APOBEC3B	2.747597952	4.395931416	10.29976275	1.79E-22	1.72E-21	40.00327206
IL10RB	1.107659065	5.917286443	10.29841259	1.81E-22	1.74E-21	39.99203465
PA2G4	0.857769135	7.577521197	10.29226981	1.90E-22	1.83E-21	39.94091978
COL14A1	-2.519149329	3.516136151	-10.29060034	1.93E-22	1.86E-21	39.92703117
EPOP	1.986777456	4.083964343	10.28556155	2.01E-22	1.94E-21	39.88512103
HOOK1	1.834544447	3.393543585	10.28331627	2.05E-22	1.97E-21	39.86645001
TARBP2	0.902295611	5.057384613	10.28313735	2.05E-22	1.97E-21	39.86496224
MTIF2	0.798734958	5.504653033	10.282089	2.07E-22	1.99E-21	39.85624546
RFWD3	1.158860096	4.670753144	10.28190149	2.08E-22	1.99E-21	39.85468638
GATA1	-0.563849732	0.355624875	-10.27854766	2.13E-22	2.05E-21	39.8268041
MLXIP	-1.228949731	4.677612085	-10.27753832	2.15E-22	2.06E-21	39.81841397
EPN1	0.781893957	5.122666776	10.27266359	2.24E-22	2.15E-21	39.77789994
ASXL3	-0.840539283	0.375721983	-10.27257639	2.24E-22	2.15E-21	39.77717529
PRELID3B	1.146953098	6.732840149	10.27207928	2.25E-22	2.16E-21	39.77304452
PRDM5	-1.106888336	0.969347275	-10.27138252	2.27E-22	2.17E-21	39.76725489
PLSCR4	-1.92316175	2.864384824	-10.26118828	2.47E-22	2.36E-21	39.68257533
YKT6	0.918975388	6.860854383	10.26087939	2.48E-22	2.37E-21	39.6800103
FUNDC1	1.05778581	5.535282809	10.25930782	2.51E-22	2.40E-21	39.66696073
MOCOS	1.506737676	3.733218095	10.25383966	2.63E-22	2.51E-21	39.62156544
SEMA3E	-1.775640972	1.307917244	-10.25184539	2.67E-22	2.55E-21	39.60501326
TACO1	0.80465298	5.362954824	10.24369102	2.86E-22	2.73E-21	39.53735365
SHKBP1	0.974285813	6.63151514	10.24282157	2.88E-22	2.74E-21	39.53014149
ACLY	1.11446571	6.917777781	10.23920383	2.97E-22	2.83E-21	39.50013618
PCDH18	-1.750535212	2.278926486	-10.237918	3.00E-22	2.86E-21	39.48947317
RADIL	-1.136716045	0.784769846	-10.23514443	3.07E-22	2.92E-21	39.46647557
PRKD2	0.914858171	5.885249398	10.23452917	3.09E-22	2.93E-21	39.46137459
MIER2	0.93588023	5.099027138	10.23438822	3.09E-22	2.94E-21	39.46020602
CD24	3.195245874	8.43284164	10.2334386	3.12E-22	2.96E-21	39.45233325
MLF2	0.772648502	7.941549146	10.23042422	3.20E-22	3.03E-21	39.42734591
IL6ST	-1.542913527	4.919538411	-10.2296194	3.22E-22	3.05E-21	39.42067524
ZMAT1	-1.762497321	1.592444236	-10.2251089	3.34E-22	3.17E-21	39.38329637
STXBP6	-1.91681666	1.223393537	-10.22378896	3.38E-22	3.20E-21	39.37235984
PLA2G5	-2.032595065	1.487895156	-10.22141155	3.45E-22	3.26E-21	39.35266373
TFPT	1.136668515	6.183763469	10.21928766	3.51E-22	3.32E-21	39.33507035
SELENOI	1.185750508	4.579367479	10.21537369	3.63E-22	3.43E-21	39.30265478
PDE1B	-2.03310167	1.514410264	-10.21422937	3.66E-22	3.46E-21	39.29317889
APOLD1	-1.835089045	3.640896341	-10.2116289	3.74E-22	3.53E-21	39.27164747
DNASE2	0.983735036	6.760982368	10.21005857	3.79E-22	3.58E-21	39.25864714
NMRAL1	1.028270218	5.592057096	10.20911612	3.82E-22	3.60E-21	39.25084538
CNKSR1	1.937574228	5.170946995	10.20871255	3.83E-22	3.61E-21	39.24750469
TMCO1	1.126497378	6.220072277	10.202747	4.03E-22	3.80E-21	39.19813271
TSTD1	2.089419282	7.033309291	10.20073975	4.10E-22	3.86E-21	39.1815244
GAS6	-2.485357949	5.449440051	-10.20052008	4.10E-22	3.86E-21	39.17970689
KANSL1L	-1.117207145	2.480088319	-10.19808456	4.19E-22	3.94E-21	39.15955798
ORMDL2	0.845169092	5.595974479	10.18901953	4.52E-22	4.25E-21	39.08458986
SYNC	-1.610978851	1.442123433	-10.18870869	4.53E-22	4.26E-21	39.08201998
TMEM262	0.793951866	1.137746403	10.18796648	4.56E-22	4.28E-21	39.07588384
UBE2J2	0.721507749	5.572100631	10.18246107	4.77E-22	4.48E-21	39.03037707
NFIX	-1.8466843	4.423793611	-10.18092673	4.83E-22	4.53E-21	39.01769721
PITX2	-2.085935063	2.185326597	-10.17675991	5.01E-22	4.69E-21	38.98326847
HPS6	0.840305514	5.106481538	10.17257823	5.18E-22	4.86E-21	38.94872578
AASS	-1.805350303	2.3484507	-10.16805007	5.38E-22	5.04E-21	38.911331
DCN	-3.213195762	5.446722557	-10.16720876	5.42E-22	5.07E-21	38.9043844
WDR17	-0.914009806	0.415905376	-10.16696858	5.43E-22	5.08E-21	38.90240131
RUVBL1	0.99065585	5.275980008	10.16645605	5.46E-22	5.10E-21	38.8981696
HTR1B	-1.222172954	0.670343765	-10.16614603	5.47E-22	5.11E-21	38.89561002
F8	-1.232076588	1.739027438	-10.16565382	5.49E-22	5.13E-21	38.89154634
LSM6	0.891354725	4.507340017	10.16344034	5.59E-22	5.22E-21	38.87327327
KHDRBS1	0.709534493	7.642217586	10.16313027	5.61E-22	5.23E-21	38.87071373
PKIG	-1.67394853	5.731947132	-10.15493579	6.01E-22	5.60E-21	38.80308839
PSME3	0.861967792	6.576342002	10.15467388	6.02E-22	5.61E-21	38.80092754
POLR1C	0.889635989	5.534175157	10.15260889	6.12E-22	5.70E-21	38.7838917
SDF2L1	1.255203245	6.504581288	10.15084986	6.21E-22	5.78E-21	38.76938173
CSNK1G2	0.824866853	6.442109332	10.14989074	6.26E-22	5.82E-21	38.76147076
OSBPL5	-1.177395835	3.676800851	-10.14761345	6.38E-22	5.93E-21	38.74268925
PVRIG	-0.692126825	0.447000203	-10.1456225	6.49E-22	6.03E-21	38.72627137
ZDHHC9	1.032127818	5.500772867	10.14432262	6.56E-22	6.09E-21	38.71555335
CBLC	2.985214624	6.513087982	10.14280725	6.64E-22	6.16E-21	38.70305955
RTN4R	1.851467948	2.661432272	10.14143489	6.72E-22	6.23E-21	38.69174595
C2orf74	-1.784353104	1.943997545	-10.1377667	6.93E-22	6.42E-21	38.66151024
PGP	0.991205286	5.112245129	10.13757053	6.94E-22	6.43E-21	38.65989348
RRP36	0.881681756	6.30218601	10.13690343	6.98E-22	6.46E-21	38.65439556
NDUFA3	1.139438444	6.302092044	10.13640078	7.01E-22	6.48E-21	38.65025317
STIP1	0.89802741	7.296525735	10.13577104	7.05E-22	6.51E-21	38.64506354
SHANK3	-1.303187726	3.379828402	-10.13543465	7.07E-22	6.53E-21	38.64229147
TRIB3	2.012062692	4.744504403	10.13397549	7.15E-22	6.61E-21	38.63026775
LCMT1	0.890228731	5.659713268	10.12951355	7.42E-22	6.85E-21	38.59350724
CRYM	-2.242075181	1.610616677	-10.12783464	7.53E-22	6.94E-21	38.57967791
RRP7A	1.0110226	6.026032447	10.12566215	7.66E-22	7.07E-21	38.56178501
CREB5	-1.341434611	1.041453433	-10.12281494	7.85E-22	7.23E-21	38.53833866
VCL	-1.421042359	6.049148283	-10.1118455	8.60E-22	7.92E-21	38.44804565
PTDSS1	1.025039321	5.882453038	10.10599625	9.03E-22	8.31E-21	38.39992378
SNX8	1.167543798	4.487062074	10.10128567	9.39E-22	8.64E-21	38.36118239
MGLL	-1.985893015	3.6641993	-10.10097547	9.41E-22	8.65E-21	38.35863163
DGKB	-0.824321706	0.264909019	-10.09738966	9.69E-22	8.91E-21	38.32914896
PCDHGA2	-0.807135957	0.648927321	-10.09364311	1.00E-21	9.19E-21	38.29835164
TMPO	1.331603846	5.56293556	10.09188943	1.01E-21	9.32E-21	38.28393859
MTERF4	-0.709975847	2.960695615	-10.08887943	1.04E-21	9.55E-21	38.25920379
E2F7	1.775386131	2.418930752	10.08865066	1.04E-21	9.56E-21	38.25732407
DUSP1	-2.465475106	8.101156899	-10.08654923	1.06E-21	9.72E-21	38.24005845
SEC22A	0.669067719	3.848811272	10.08646018	1.06E-21	9.72E-21	38.23932689
GNB2	0.693589098	8.483918568	10.08636432	1.06E-21	9.73E-21	38.23853934
ANKRD44	-1.196471771	1.790331239	-10.08322376	1.09E-21	9.98E-21	38.21274063
GAS7	-2.142238479	2.58341052	-10.07545296	1.16E-21	1.06E-20	38.1489278
RPL10	-0.924711355	9.935009305	-10.07304236	1.19E-21	1.08E-20	38.12913851
MRM1	1.138868975	4.685779822	10.07007288	1.22E-21	1.11E-20	38.10476543
GALNT3	2.199412041	4.815488017	10.06656898	1.25E-21	1.14E-20	38.07601158
MIIP	1.006514925	5.671120893	10.06195114	1.30E-21	1.19E-20	38.03812624
DSTN	-1.167510114	8.535336692	-10.05977012	1.32E-21	1.21E-20	38.02023672
TXNDC9	0.976076331	5.181504253	10.05280989	1.40E-21	1.28E-20	37.9631626
CORO6	-2.270386508	2.043024331	-10.05136194	1.42E-21	1.29E-20	37.9512925
TPRA1	0.69667295	5.80915714	10.05120926	1.42E-21	1.29E-20	37.95004089
ZBTB47	-1.226828218	4.322499674	-10.05007073	1.44E-21	1.31E-20	37.94070821
OXSM	0.912743978	4.125421629	10.04820608	1.46E-21	1.33E-20	37.9254249
AIMP2	1.033909323	5.361481583	10.04528023	1.49E-21	1.36E-20	37.90144717
ITGB1BP2	-1.372439652	1.714825808	-10.04368984	1.51E-21	1.37E-20	37.8884156
TEX30	1.310367782	4.160118693	10.04189612	1.54E-21	1.39E-20	37.87371947
GTF2IRD2	-0.955857976	1.25421686	-10.03650091	1.61E-21	1.46E-20	37.82952608
VSTM2A	-0.835619906	0.2054058	-10.03383202	1.64E-21	1.49E-20	37.80767022
ZNF483	-0.631164346	0.46557177	-10.03275359	1.66E-21	1.50E-20	37.79883982
HIPK4	-0.594986134	0.423711219	-10.03234894	1.66E-21	1.51E-20	37.79552659
SERP1	0.781063982	6.818841935	10.03234316	1.66E-21	1.51E-20	37.79547927
MARCKS	1.234693666	8.046616622	10.03199599	1.67E-21	1.51E-20	37.79263683
RTKN2	1.679391068	2.203873374	10.03141558	1.68E-21	1.51E-20	37.78788479
ZCWPW2	-0.587862472	0.785270108	-10.03104733	1.68E-21	1.52E-20	37.78486987
PTPN3	1.427832476	3.665694269	10.03090066	1.68E-21	1.52E-20	37.78366911
IL16	-1.588706403	1.791387398	-10.02875798	1.71E-21	1.55E-20	37.76612824
MPDU1	0.974576244	6.128455597	10.02615082	1.75E-21	1.58E-20	37.74478824
SUV39H1	1.139119615	4.103272532	10.02139771	1.82E-21	1.64E-20	37.70589225
CSTF3	0.812811453	4.848229093	10.02112186	1.82E-21	1.64E-20	37.70363532
DAXX	0.671521917	6.337171702	10.01657641	1.89E-21	1.71E-20	37.66645028
DENR	0.766407104	6.46394921	10.0149254	1.92E-21	1.73E-20	37.65294642
FYCO1	-1.404666448	4.392634099	-10.0085392	2.02E-21	1.82E-20	37.6007263
SLC39A1	0.896642285	7.300165237	10.00702838	2.05E-21	1.84E-20	37.58837528
GNG11	-1.713590737	4.335285932	-9.999907903	2.17E-21	1.95E-20	37.53018141
CTSG	-2.644259369	1.827416427	-9.99839951	2.20E-21	1.98E-20	37.51785706
CHCHD6	0.95667977	4.317326037	9.998339732	2.20E-21	1.98E-20	37.51736867
MATR3	-1.050743677	1.215535963	-9.993834196	2.29E-21	2.05E-20	37.48056327
XXYLT1	1.057825941	4.135495399	9.993539748	2.29E-21	2.05E-20	37.47815831
CCDC51	0.967290835	4.811296429	9.989275221	2.37E-21	2.13E-20	37.44333205
PDCD5	0.921845694	6.811428898	9.989091175	2.38E-21	2.13E-20	37.44182925
TMEM35A	-2.437610237	1.556678744	-9.988508165	2.39E-21	2.14E-20	37.43706889
MTX1	0.786261041	4.480503671	9.98797085	2.40E-21	2.15E-20	37.43268179
MRPL11	0.962243898	6.145197328	9.979621173	2.57E-21	2.30E-20	37.36452716
ENTPD1	-1.24255245	3.618183263	-9.976537584	2.64E-21	2.36E-20	37.33936638
PPP1R1A	-1.609393439	0.758432002	-9.97505349	2.67E-21	2.38E-20	37.32725856
FMO2	-1.498035065	0.906261706	-9.973300804	2.71E-21	2.42E-20	37.31296094
CCL16	-0.562071676	0.252745882	-9.972420235	2.73E-21	2.43E-20	37.30577826
FBXL6	1.133665992	5.205106609	9.971320506	2.75E-21	2.45E-20	37.29680849
GRWD1	0.736068743	5.098193603	9.963786539	2.93E-21	2.61E-20	37.23537578
ADCY9	-1.413483094	2.816021149	-9.960733812	3.00E-21	2.68E-20	37.21049196
PLPP7	-1.722248589	1.641913335	-9.96061776	3.01E-21	2.68E-20	37.20954607
SSR1	0.924306076	5.755205102	9.959796863	3.03E-21	2.69E-20	37.20285554
CYP2E1	-1.067950355	0.58338798	-9.957594636	3.08E-21	2.74E-20	37.18490852
DENND2A	-1.761822493	2.572271989	-9.954817249	3.15E-21	2.80E-20	37.16227785
MRPS35	0.874733789	6.760955092	9.940537799	3.55E-21	3.15E-20	37.04598976
CENPO	1.11721243	3.405150686	9.936644742	3.66E-21	3.25E-20	37.01430421
NANS	1.094916508	5.264660691	9.933590221	3.75E-21	3.33E-20	36.98944903
RASL11A	-1.990843818	3.57048361	-9.930806224	3.84E-21	3.41E-20	36.96679941
FBXL19	1.049769046	5.324434291	9.93076842	3.84E-21	3.41E-20	36.96649187
PRR7	1.539392788	3.089826582	9.920296559	4.19E-21	3.71E-20	36.88133302
RFC3	1.437338455	4.363626996	9.91702575	4.30E-21	3.81E-20	36.85474604
EPHA1	2.10886449	4.961509606	9.915701112	4.35E-21	3.85E-20	36.84398024
LPAR1	-1.814110264	3.72447572	-9.913380268	4.43E-21	3.92E-20	36.82512013
HRC	-1.314340109	1.153235221	-9.906573077	4.69E-21	4.15E-20	36.76981844
SVBP	0.988631644	5.671194655	9.906246223	4.70E-21	4.15E-20	36.76716368
APEX1	0.848766646	8.214551	9.906035515	4.71E-21	4.16E-20	36.76545231
CLPB	1.194398175	4.130239812	9.903727071	4.80E-21	4.24E-20	36.74670466
OAS1	2.158718038	6.050968682	9.901924954	4.87E-21	4.30E-20	36.73207101
ANXA6	-2.350459176	5.51446172	-9.90126711	4.90E-21	4.32E-20	36.72672958
GULP1	-1.441488283	1.476097402	-9.898737122	5.00E-21	4.41E-20	36.70618918
CPEB2	-1.33177621	2.873943303	-9.897976417	5.03E-21	4.43E-20	36.70001384
DEDD2	0.907953413	5.811052583	9.897751576	5.04E-21	4.44E-20	36.69818866
TRAPPC1	0.87922933	8.156321174	9.895537349	5.13E-21	4.52E-20	36.68021576
NACAD	-1.600198234	1.650754394	-9.895148577	5.15E-21	4.53E-20	36.67706036
MASP2	-0.945492654	0.690554433	-9.893987297	5.20E-21	4.57E-20	36.6676355
MAT2A	-1.287421363	6.771012438	-9.892911489	5.24E-21	4.61E-20	36.65890497
SCNM1	0.925548444	5.333728473	9.892400263	5.27E-21	4.62E-20	36.65475641
KNTC1	1.287941272	3.464064177	9.89121083	5.32E-21	4.67E-20	36.6451048
RSPO3	-2.099558792	1.562447763	-9.891098751	5.32E-21	4.67E-20	36.64419537
SSBP2	-1.365424014	2.458994245	-9.889024982	5.41E-21	4.75E-20	36.62736975
HABP4	-1.364558785	3.347652232	-9.887165878	5.50E-21	4.82E-20	36.61228774
MAP1LC3C	-1.103183097	0.51116898	-9.884884854	5.60E-21	4.91E-20	36.59378538
SH3D19	-1.282248565	4.438848377	-9.883293486	5.67E-21	4.97E-20	36.58087874
ZRANB1	-1.202716012	3.234430583	-9.881589361	5.75E-21	5.03E-20	36.56705907
RPIA	1.184626875	6.043158171	9.880483112	5.81E-21	5.08E-20	36.55808873
PRAG1	1.482624771	3.971685108	9.879501314	5.85E-21	5.12E-20	36.55012805
ARPC1B	1.152123022	7.424845978	9.878812082	5.89E-21	5.14E-20	36.5445399
TRABD2B	-1.623833393	1.326753188	-9.877535411	5.95E-21	5.19E-20	36.53418955
C5orf15	1.074324338	6.677743095	9.87715745	5.97E-21	5.21E-20	36.53112548
TTBK2	-0.866193033	2.198515238	-9.877105435	5.97E-21	5.21E-20	36.5307038
GPR162	-1.406903375	1.668620199	-9.876860861	5.98E-21	5.21E-20	36.52872112
KCTD10	-0.83340635	4.800740769	-9.875196831	6.06E-21	5.28E-20	36.51523223
ADCK2	1.047275854	5.882707796	9.874958905	6.08E-21	5.29E-20	36.51330368
BOLA3	0.90971602	4.356677797	9.873995536	6.12E-21	5.33E-20	36.50549524
KLC3	2.337323435	2.704301299	9.867081425	6.48E-21	5.64E-20	36.44946834
SH2D2A	1.649566806	3.483636523	9.86384756	6.65E-21	5.78E-20	36.42327212
GNAZ	-1.957025941	1.743654963	-9.863184511	6.69E-21	5.81E-20	36.41790171
UBE2M	0.797215066	7.429064227	9.862103442	6.75E-21	5.86E-20	36.40914602
CHAC2	1.379198425	3.196590596	9.861434508	6.79E-21	5.89E-20	36.40372856
OXER1	-1.626525998	2.135809383	-9.857836341	6.99E-21	6.06E-20	36.37459235
DSG2	2.324547879	6.267758908	9.857284912	7.02E-21	6.09E-20	36.37012775
NUDT19	1.286545089	5.221964723	9.854348639	7.19E-21	6.23E-20	36.34635716
OAS3	1.989616063	5.507381422	9.853264446	7.26E-21	6.29E-20	36.33758122
KANK3	-1.284350101	2.296970663	-9.853005838	7.27E-21	6.29E-20	36.33548802
JAGN1	0.906079926	6.507871677	9.852988462	7.27E-21	6.29E-20	36.33534739
SH3GL1	0.771193716	7.207879729	9.850813867	7.40E-21	6.40E-20	36.31774745
AGTRAP	1.175667725	6.384527716	9.84970081	7.47E-21	6.46E-20	36.30873997
MRPL3	0.837408593	6.964702606	9.848774563	7.53E-21	6.50E-20	36.30124476
STEAP3	1.76589246	5.469122409	9.847281796	7.62E-21	6.58E-20	36.28916621
NFIA	-1.568812418	3.462160061	-9.845130769	7.76E-21	6.69E-20	36.2717635
DBNDD1	2.158865049	3.751967056	9.84103986	8.02E-21	6.92E-20	36.23867309
SURF2	1.010567107	6.200279854	9.837494711	8.26E-21	7.12E-20	36.21000436
NDUFA12	0.736378948	6.440562082	9.836611149	8.32E-21	7.16E-20	36.20286025
DPCD	1.042947428	5.168661952	9.833815306	8.51E-21	7.33E-20	36.18025697
SAYSD1	0.861102181	4.629099283	9.829872995	8.79E-21	7.56E-20	36.148392
TNFSF12	-1.526404396	4.998625582	-9.829218094	8.83E-21	7.60E-20	36.14309936
SLC25A27	-1.933763161	2.260655683	-9.828057049	8.92E-21	7.67E-20	36.13371682
SEMA3G	-1.545057833	2.592768549	-9.82449047	9.18E-21	7.89E-20	36.10489934
MBOAT7	1.366062751	7.13889304	9.81882702	9.62E-21	8.26E-20	36.05915331
TMEM240	-1.213173229	1.814687767	-9.817940089	9.69E-21	8.31E-20	36.05199073
EDNRB	-1.972511968	2.839420031	-9.812217603	1.01E-20	8.71E-20	36.00578782
NPIPB12	-0.560286195	0.284700159	-9.808689051	1.04E-20	8.96E-20	35.97730724
FAM162B	-1.602965965	2.071434903	-9.80640861	1.06E-20	9.12E-20	35.95890425
REM1	-1.490360642	1.549162734	-9.803748998	1.09E-20	9.31E-20	35.93744489
ATP8B2	-1.880314966	3.115744331	-9.803711351	1.09E-20	9.31E-20	35.93714115
TPO	-0.865038293	0.291521231	-9.802948753	1.09E-20	9.37E-20	35.93098876
MED8	0.786965737	6.053753003	9.797965329	1.14E-20	9.75E-20	35.89079171
AKAP12	-2.437163867	3.753443659	-9.797309549	1.15E-20	9.80E-20	35.88550307
COLEC12	-2.401316477	2.332738928	-9.796193248	1.16E-20	9.88E-20	35.87650102
LEPR	-1.295153144	1.703174743	-9.794417507	1.17E-20	1.00E-19	35.86218249
CIDEC	-1.993343144	0.715347133	-9.793394349	1.18E-20	1.01E-19	35.85393311
XRCC4	0.87859267	3.567076255	9.793010919	1.19E-20	1.01E-19	35.85084179
KANK1	-1.685858521	4.142011588	-9.79171977	1.20E-20	1.02E-19	35.84043274
SRD5A1	1.440043385	3.371318741	9.791148365	1.21E-20	1.03E-19	35.83582645
OSTF1	0.970132984	7.211079211	9.790997495	1.21E-20	1.03E-19	35.83461026
GJB2	3.742855397	6.723407553	9.79057568	1.21E-20	1.03E-19	35.83121001
SNU13	0.768765979	7.378541644	9.784024154	1.28E-20	1.09E-19	35.77841031
CKLF	1.042538658	5.088326909	9.782269459	1.30E-20	1.10E-19	35.76427285
FRMD3	-1.502342432	1.658492476	-9.780327543	1.32E-20	1.12E-19	35.74862888
PPFIA2	-0.642916152	0.315489393	-9.77388473	1.39E-20	1.18E-19	35.69674034
SDSL	1.511019242	4.271029702	9.772617381	1.40E-20	1.19E-19	35.68653609
WRAP53	0.917036918	3.631453097	9.772587534	1.40E-20	1.19E-19	35.68629578
PSMG1	1.026262896	5.46568008	9.772064954	1.41E-20	1.19E-19	35.6820884
C6	-0.808153134	0.337036498	-9.77167676	1.41E-20	1.20E-19	35.67896309
PRKAA2	-1.450951626	1.053636253	-9.770904005	1.42E-20	1.20E-19	35.67274194
KLHL13	-1.688715291	1.544195894	-9.769456071	1.44E-20	1.22E-19	35.66108605
TSACC	1.05871326	1.561902208	9.767484592	1.46E-20	1.24E-19	35.64521743
MSMO1	1.477102621	6.186156896	9.767265631	1.46E-20	1.24E-19	35.64345512
AMY2B	-1.604327065	1.422223359	-9.763935643	1.50E-20	1.27E-19	35.61665682
MTG2	0.748357985	4.732131784	9.761944947	1.53E-20	1.29E-19	35.60063939
MCM6	1.311868394	5.699642939	9.760658146	1.54E-20	1.30E-19	35.59028673
SLC24A4	-0.228103967	0.134776021	-9.753882872	1.63E-20	1.38E-19	35.53579245
PPIF	1.382695859	7.32073835	9.747941151	1.71E-20	1.45E-19	35.48802275
KLHDC3	0.917264142	7.700440926	9.747839655	1.71E-20	1.45E-19	35.48720691
CBWD2	-0.802173973	2.457352588	-9.73969269	1.83E-20	1.54E-19	35.42173887
CDH3	3.298127778	5.376383609	9.737018568	1.87E-20	1.58E-19	35.4002577
TAF12	0.744472307	5.229919339	9.734163822	1.92E-20	1.61E-19	35.37732982
ADAMTS9	-1.597935414	2.129364681	-9.733675127	1.92E-20	1.62E-19	35.3734053
TRMT10C	0.951677601	5.827788452	9.732770878	1.94E-20	1.63E-19	35.36614397
SASS6	1.173494106	3.24415736	9.730532911	1.97E-20	1.66E-19	35.34817448
ARF6	0.978611581	7.447482073	9.729338306	1.99E-20	1.67E-19	35.33858364
ARMC7	1.041987361	4.870535447	9.725394089	2.06E-20	1.73E-19	35.30692308
IGIP	-1.085691192	3.406262618	-9.725204835	2.06E-20	1.73E-19	35.30540413
NECTIN4	3.033953914	7.043257409	9.723697267	2.09E-20	1.75E-19	35.29330512
DHCR24	2.393126818	7.384729393	9.722586668	2.10E-20	1.77E-19	35.28439276
LSMEM2	-0.460676225	0.250576469	-9.722394611	2.11E-20	1.77E-19	35.28285161
SSNA1	0.837944284	7.621931859	9.721417729	2.12E-20	1.78E-19	35.27501296
WDR83OS	0.701829048	7.3034372	9.720970007	2.13E-20	1.79E-19	35.27142055
SGCD	-1.6965805	1.278086441	-9.719229238	2.16E-20	1.81E-19	35.25745404
ABHD12	1.41063881	7.053362609	9.718470615	2.18E-20	1.82E-19	35.25136799
FAM136A	0.939995752	6.028314028	9.708240364	2.36E-20	1.98E-19	35.16932595
NCALD	-1.590739381	2.210806615	-9.707033316	2.39E-20	2.00E-19	35.15964968
EML1	-1.75120295	2.435771663	-9.700157015	2.52E-20	2.11E-19	35.10454095
GPT2	1.66700854	4.509987139	9.699574856	2.54E-20	2.12E-19	35.09987652
PMP22	-2.40941187	5.687947183	-9.69107842	2.72E-20	2.27E-19	35.0318214
PYGO2	0.878458886	6.366832674	9.688355701	2.78E-20	2.32E-19	35.01002109
C6orf62	0.980371739	7.3530489	9.686947262	2.81E-20	2.34E-19	34.99874555
HHIP	-1.416982176	0.7066664	-9.682897284	2.90E-20	2.42E-19	34.96632859
DNPH1	1.045109433	6.511969245	9.681305658	2.94E-20	2.45E-19	34.95359128
PSMC4	0.884181921	7.543147615	9.678472717	3.01E-20	2.50E-19	34.93092347
IRAK3	-1.437574138	1.840319307	-9.678356939	3.01E-20	2.51E-19	34.92999717
TMEM8B	-1.209886669	3.734721461	-9.67737316	3.04E-20	2.52E-19	34.92212653
CDC42	0.737697313	8.134096709	9.676865133	3.05E-20	2.53E-19	34.9180623
EPB41L2	-1.591820978	3.46400366	-9.674676432	3.10E-20	2.58E-19	34.90055425
FAM149A	-1.842916555	1.912505554	-9.672830778	3.15E-20	2.61E-19	34.88579235
SNRPA	0.744667258	7.122026947	9.672515282	3.16E-20	2.62E-19	34.88326914
ZNF526	0.745022535	3.808508612	9.671151361	3.19E-20	2.65E-19	34.87236165
DYNLRB1	0.892310768	7.559628876	9.665934939	3.33E-20	2.76E-19	34.83065439
SLC45A1	-1.280425006	1.54576347	-9.664735168	3.36E-20	2.79E-19	34.82106385
EFNA3	1.643690109	3.20377141	9.664321203	3.37E-20	2.79E-19	34.81775494
RHOV	2.89480102	6.597189011	9.66386571	3.39E-20	2.80E-19	34.8141142
MRPS33	0.83658275	4.734627775	9.661203041	3.46E-20	2.86E-19	34.79283382
CDC123	0.792595554	6.92093644	9.657989244	3.55E-20	2.94E-19	34.76715386
CMC2	0.766368963	3.15105741	9.655971292	3.61E-20	2.98E-19	34.75103221
MEF2B	-1.218186789	1.211973569	-9.650466576	3.77E-20	3.12E-19	34.70706561
COX7B	0.845370111	7.021224941	9.646667526	3.89E-20	3.21E-19	34.67673189
SMARCD3	-1.565170238	3.470194203	-9.64549733	3.93E-20	3.24E-19	34.66738997
PSMA6	-1.180785912	4.04329205	-9.644853648	3.95E-20	3.26E-19	34.66225164
CASP2	0.962369587	4.706349944	9.642997272	4.01E-20	3.30E-19	34.64743398
MCUR1	1.008564923	4.53095176	9.642237048	4.03E-20	3.32E-19	34.64136638
SFRP1	-3.003321524	2.451629185	-9.641201055	4.07E-20	3.35E-19	34.63309828
SPAG4	2.082408354	4.649054351	9.640912608	4.08E-20	3.36E-19	34.63079634
FRAT2	1.19871164	4.943541904	9.636112605	4.24E-20	3.49E-19	34.59249664
NFE2L3	1.8929863	4.665357461	9.634347617	4.30E-20	3.53E-19	34.57841677
LCLAT1	0.979613197	3.473555443	9.632177558	4.37E-20	3.59E-19	34.56110784
NDUFB4	0.787920063	7.520151372	9.628430989	4.51E-20	3.70E-19	34.53123031
[truncated: 14,423 more rows]
