# Supplementary material for: Construction and immunohistochemical validation of a necroptosis-related prognostic signature in bladder cancer and its association with tumor immune infiltration
Source: Front Genet. 2025 Aug 14;16:1527907. doi: 10.3389/fgene.2025.1527907 (PMC12391097; doi:10.3389/fgene.2025.1527907)
Supplement: Supplementary file 5 [file DataSheet1.zip › IHCzuotu.xlsx]

## Sheet: Sheet1
	CAMK2A	CHMP4C	IL33	IRF9	TRAF5
Adjacent	79.9433	14.62	30.0033	151.68	142.787
Adjacent	108.343	19.6733	103	148.883	120.3
Adjacent	91.6733	28.71	92.5067	105.36	121.53
Adjacent	106.727	35.2467	104.58	101.613	56.4333
Adjacent	126.547	12.7633	39.0833	98.0067	31.25
Adjacent	144.213	28.2967	105.067	155.597	146.357
Adjacent	99.8667	10.1	27.9	73.8867	67.1467
Adjacent	71.1467	15.7367	34.5267	124.15	16.45
Adjacent	126.507	21.2067	65.2133	130.083	55.8633
Adjacent	84.2333	24.8233	119.86	225.87	163.157
Adjacent	62.75	14.7433	27.9933	44.4433	106.427
Adjacent	68.0533	17.6067	61.7667	154.393	85.6667
Adjacent	142.5	12.96	93.6733	108.937	132.94
Adjacent	106.04	9.68	88.39	98.23	84.23
Adjacent	86.34	16.34	43.67	138.42	72.38
Adjacent	91.84	11.73	120.28	84.27	139.87
Adjacent	110.92	24.58	76.24	173.56	98.23
Adjacent	65.83	13.16	91.16	62.38	173.23
Adjacent	79.17	19.31	55.92	206.46	46.21
Adjacent	138.76	24.97	35.58	164.81	145.7
Adjacent	117.27	16.36	63.69	96.37	92.37
Adjacent	64.24	23.75	71.43	76.92	133.68
BLCA	18.74	90.6367	8.06333	10.52	10.3233
BLCA	10.4867	135.773	17.0933	23.01	11.3533
BLCA	44.2567	96.5167	14.3767	25.79	10.0667
BLCA	16.0533	111.367	6.58333	21.1567	24.4533
BLCA	15.8567	133.913	11.9133	34.04	5.29333
BLCA	60.7933	126.023	12.7733	48.7367	21.81
BLCA	16.4567	60.6267	19.19	18.2167	21.5
BLCA	34.0567	70.75	18.2	55.7633	27.43
BLCA	26.2067	257.777	21.3933	102.753	18.81
BLCA	22.22	383.243	7.69667	46.95	65.3733
BLCA	12.9033	59.3533	7.36	37.15	13.2133
BLCA	17.5467	108.25	11.2833	14.4233	17.6633
BLCA	30.6467	208.31	55.1267	17.6167	23.0967
BLCA	11.94	175.85	28.15	23.57	8.46
BLCA	18.27	193.59	9.17	12.82	17.34
BLCA	51.97	134.72	12.68	28.36	29.35
BLCA	12.85	81.25	9.63	43.74	12.54
BLCA	15.03	276.49	14.26	15.97	11.94
BLCA	29.37	118.15	13.22	29.63	23.91
BLCA	16.84	94.62	19.1	15.82	27.36
BLCA	37.98	153.76	27.54	34.26	17.69
BLCA	21.56	178.31	9.76	16.48	8.36
